# Supplementary material for: Genetic Mapping of Resistance: ddRADseq‐Based QTL and Associated Polymorphism Conferring Resistance to Alpha‐Cypermethrin in Anopheles funestus
Source: Mol Ecol. 2025 Dec 14;35(1):e70207. doi: 10.1111/mec.70207 (PMC12745915; doi:10.1111/mec.70207)
Supplement: Supplementary file 2 — Data S2: mec70207‐sup‐0002‐DataS2.xlsx. [file MEC-35-e70207-s002.xlsx]

## Sheet: Dataset_1
Dataset 1. Genes located within the rap QTL.
Chr	start	end	width	strand	ID	Name	description
AfunF3_2	4541465	4652083	110619	+	AFUN001573	NA	unspecified product
AfunF3_2	9083543	9106868	23326	+	AFUN003912	NA	allatostatin receptor [Source:Projected from Anopheles gambiae (AGAP001774) VB Community Annotation]
AfunF3_2	9142766	9147870	5105	-	AFUN003913	NA	beat protein [Source:Projected from Anopheles gambiae (AGAP001766) VB Community Annotation]
AfunF3_2	9559194	9588294	29101	-	AFUN007752	NA	leishmanolysin-like peptidase [Source:Projected from Anopheles gambiae (AGAP002955) VB Community Annotation]
AfunF3_2	9544067	9553223	9157	-	AFUN007754	NA	BTB/POZ domain-containing protein [Source:Projected from Anopheles gambiae (AGAP002951) VB Community Annotation]
AfunF3_2	9539139	9543719	4581	-	AFUN007755	NA	peptidyl-prolyl isomerase G (cyclophilin G) [Source:Projected from Anopheles gambiae (AGAP002952) VB Community Annotation]
AfunF3_2	9513586	9538730	25145	-	AFUN007756	NA	unspecified product
AfunF3_2	9511936	9513253	1318	+	AFUN007758	NA	translation initiation factor 4E [Source:Projected from Anopheles gambiae (AGAP002948) VB Community Annotation]
AfunF3_2	9504451	9509760	5310	+	AFUN007760	NA	Protein kinase domain-containing protein [Source:UniProtKB/TrEMBL;Acc:A0A4Y0B0X2]
AfunF3_2	9490158	9494078	3921	+	AFUN007762	NA	NAD-dependent deacetylase sirtuin [Source:Projected from Anopheles gambiae (AGAP002943) VB Community Annotation]
AfunF3_2	9488090	9489887	1798	-	AFUN007763	NA	DNA repair protein RAD51 homolog [Source:UniProtKB/TrEMBL;Acc:A0A182RND2]
AfunF3_2	9373811	9374915	1105	+	AFUN007769	NA	CHCH domain-containing protein [Source:UniProtKB/TrEMBL;Acc:A0A182RND8]
AfunF3_2	9371031	9373500	2470	-	AFUN007770	NA	solute carrier family 25 (mitochondrial 2-oxodicarboxylate transporter) [Source:Projected from Anopheles gambiae (AGAP002939) VB Community Annotation]
AfunF3_2	9369352	9370900	1549	+	AFUN007771	NA	unspecified product
AfunF3_2	9362261	9363943	1683	-	AFUN007772	NA	unspecified product
AfunF3_2	9359689	9360710	1022	+	AFUN007773	NA	unspecified product
AfunF3_2	9350185	9351430	1246	+	AFUN007774	NA	Eukaryotic translation initiation factor 3 subunit F [Source:Projected from Anopheles gambiae (AGAP002935) UniProtKB/Swiss-Prot;Acc:Q7QD36]
AfunF3_2	9343946	9349901	5956	-	AFUN007775	NA	Autophagy-related protein 9 [Source:UniProtKB/TrEMBL;Acc:A0A182RNE4]
AfunF3_2	9315039	9326822	11784	-	AFUN007778	NA	Long-chain-fatty-acid--CoA ligase [Source:UniProtKB/TrEMBL;Acc:A0A182RNE7]
AfunF3_2	9313229	9314413	1185	-	AFUN007779	NA	pancreatic triacylglycerol lipase [Source:Projected from Anopheles gambiae (AGAP001764) VB Community Annotation]
AfunF3_2	9308135	9313162	5028	+	AFUN007780	NA	golgin subfamily A member [Source:Projected from Anopheles gambiae (AGAP001765) VB Community Annotation]
AfunF3_2	8950938	8963068	12131	+	AFUN008004	NA	unspecified product
AfunF3_2	9003360	9004093	734	-	AFUN008005	NA	NADH dehydrogenase [ubiquinone] 1 subunit C2 [Source:UniProtKB/TrEMBL;Acc:A0A182RP24]
AfunF3_2	9005094	9007787	2694	+	AFUN008006	NA	Lipid storage droplets surface-binding protein [Source:Projected from Anopheles gambiae (AGAP002890) VB Community Annotation]
AfunF3_2	9007813	9037002	29190	-	AFUN008007	NA	Chloride channel protein [Source:UniProtKB/TrEMBL;Acc:A0A182RP26]
AfunF3_2	9024275	9024783	509	-	AFUN008008	NA	unspecified product
AfunF3_2	9043187	9048890	5704	-	AFUN008009	NA	heterogeneous nuclear ribonucleoprotein F/H [Source:Projected from Anopheles gambiae (AGAP002892) VB Community Annotation]
AfunF3_2	8149520	8170492	20973	-	AFUN008327	NA	CLIP-domain serine protease [Source:Projected from Anopheles gambiae (AGAP001433) VB Community Annotation]
AfunF3_2	8196992	8198429	1438	-	AFUN008330	NA	THAP-type domain-containing protein [Source:UniProtKB/TrEMBL;Acc:A0A182RPZ7]
AfunF3_2	8198803	8206131	7329	+	AFUN008331	NA	LysM domain-containing protein [Source:UniProtKB/TrEMBL;Acc:A0A182RPZ8]
AfunF3_2	8206170	8209525	3356	-	AFUN008332	NA	unspecified product
AfunF3_2	8209798	8210635	838	-	AFUN008333	NA	UPF0547 domain-containing protein [Source:UniProtKB/TrEMBL;Acc:A0A182RQ00]
AfunF3_2	8210950	8212184	1235	+	AFUN008334	NA	sulfatase modifying factor [Source:Projected from Anopheles gambiae (AGAP013122) VB Community Annotation]
AfunF3_2	8212638	8238546	25909	+	AFUN008335	NA	Protein phosphatase 1 regulatory subunit 37 [Source:UniProtKB/TrEMBL;Acc:A0A182RQ02]
AfunF3_2	8238593	8239779	1187	-	AFUN008336	NA	unspecified product
AfunF3_2	8239892	8242632	2741	+	AFUN008337	NA	glycerol kinase [Source:Projected from Anopheles gambiae (AGAP007581) VB Community Annotation]
AfunF3_2	8243259	8244944	1686	+	AFUN008338	NA	Sulfotransferase (Sult) [Source:Projected from Anopheles gambiae (AGAP001425) VB Community Annotation]
AfunF3_2	8245525	8248958	3434	+	AFUN008339	NA	heat shock protein 90kDa beta [Source:Projected from Anopheles gambiae (AGAP001424) VB Community Annotation]
AfunF3_2	8249549	8252278	2730	+	AFUN008340	NA	Bifunctional purine biosynthesis protein [Source:Projected from Anopheles gambiae (AGAP001423) VB Community Annotation]
AfunF3_2	8265483	8266119	637	-	AFUN008342	NA	Protein pet117 log mitochondrial [Source:UniProtKB/TrEMBL;Acc:A0A182RQ09]
AfunF3_2	8266218	8267517	1300	-	AFUN008343	NA	pyridoxal phosphate phosphatase PHOSPHO2 [Source:Projected from Anopheles gambiae (AGAP002841) VB Community Annotation]
AfunF3_2	8270590	8272534	1945	-	AFUN008344	NA	CLIPD1 protein [Source:Projected from Anopheles gambiae (AGAP002842) VB Community Annotation]
AfunF3_2	8319656	8321751	2096	-	AFUN008346	NA	unspecified product
AfunF3_2	8336014	8337461	1448	+	AFUN008347	NA	Trunk [Source:Projected from Anopheles gambiae (AGAP002846) VB Community Annotation]
AfunF3_2	8346390	8347034	645	-	AFUN008349	NA	Niemann-Pick C2 protein [Source:Projected from Anopheles gambiae (AGAP002851) VB Community Annotation]
AfunF3_2	8348006	8350049	2044	-	AFUN008350	NA	ML domain-containing protein [Source:UniProtKB/TrEMBL;Acc:A0A182RQ17]
AfunF3_2	8350309	8351057	749	+	AFUN008351	NA	unspecified product
AfunF3_2	8393793	8431116	37324	+	AFUN008354	NA	Sodium/potassium-transporting ATPase subunit alpha [Source:UniProtKB/TrEMBL;Acc:A0A182RQ21]
AfunF3_2	8541428	8543101	1674	-	AFUN008357	NA	Cytochrome P450 [Source:UniProtKB/TrEMBL;Acc:B5AII8]
AfunF3_2	8582748	8584347	1600	-	AFUN008362	NA	unspecified product
AfunF3_2	8586822	8589035	2214	+	AFUN008363	NA	SLC3A2_N domain-containing protein [Source:UniProtKB/TrEMBL;Acc:A0A182RQ26]
AfunF3_2	8626470	8631115	4646	+	AFUN008365	NA	protein HEXIM1/2 [Source:Projected from Anopheles gambiae (AGAP002875) VB Community Annotation]
AfunF3_2	8631210	8631832	623	-	AFUN008366	NA	adenosine deaminase, tRNA-specific 2, TAD2 homolog [Source:Projected from Anopheles gambiae (AGAP013244) VB Community Annotation]
AfunF3_2	8631828	8633145	1318	-	AFUN008367	NA	single-strand selective monofunctional uracil DNA glycosylase [Source:Projected from Anopheles gambiae (AGAP002876) VB Community Annotation]
AfunF3_2	8633467	8635682	2216	+	AFUN008368	NA	Tetratricopeptide repeat protein 30 homolog [Source:Projected from Anopheles gambiae (AGAP002877) UniProtKB/Swiss-Prot;Acc:Q7PRA4]
AfunF3_2	8649015	8650293	1279	-	AFUN008370	NA	COP9 signalosome complex subunit [Source:Projected from Anopheles gambiae (AGAP002880) VB Community Annotation]
AfunF3_2	8699945	8701743	1799	+	AFUN008373	NA	G_PROTEIN_RECEP_F1_2 domain-containing protein [Source:UniProtKB/TrEMBL;Acc:A0A182RQ36]
AfunF3_2	8702396	8714463	12068	-	AFUN008374	NA	Fe2OG dioxygenase domain-containing protein [Source:UniProtKB/TrEMBL;Acc:A0A182RQ37]
AfunF3_2	8715339	8719150	3812	+	AFUN008375	NA	ALMS motif domain-containing protein [Source:UniProtKB/TrEMBL;Acc:A0A182RQ38]
AfunF3_2	8719620	8724945	5326	+	AFUN008376	NA	Vacuolar proton pump subunit B [Source:UniProtKB/TrEMBL;Acc:A0A182RQ39]
AfunF3_2	8733161	8766803	33643	-	AFUN008377	NA	unspecified product
AfunF3_2	8804017	8885787	81771	+	AFUN008378	NA	G_PROTEIN_RECEP_F1_2 domain-containing protein [Source:UniProtKB/TrEMBL;Acc:A0A182RQ41]
AfunF3_2	8142918	8148070	5153	-	AFUN014890	NA	unspecified product
AfunF3_2	8639711	8648547	8837	+	AFUN014894	NA	unspecified product
AfunF3_2	8766347	8766409	63	+	AFUN014895	NA	unspecified product
AfunF3_2	8569231	8571137	1907	-	AFUN015714	CYP6AD1	Cytochrome P450 (Fragment) [Source:UniProtKB/TrEMBL;Acc:B5AII0]
AfunF3_2	8533523	8535535	2013	-	AFUN015785	CYP6AA2	Cytochrome P450 (Fragment) [Source:UniProtKB/TrEMBL;Acc:B5AIH8]
AfunF3_2	8531151	8533251	2101	-	AFUN015786	CYP6AA1	Cytochrome P450 (Fragment) [Source:UniProtKB/TrEMBL;Acc:B5AIH9]
AfunF3_2	8535644	8537599	1956	-	AFUN015787	NA	Carboxylic ester hydrolase [Source:UniProtKB/TrEMBL;Acc:A0A182S4R6]
AfunF3_2	8544505	8546181	1677	-	AFUN015792	CYP6P9A	cytochrome P450
AfunF3_2	8539121	8540985	1865	-	AFUN015793	NA	Carboxylic ester hydrolase [Source:UniProtKB/TrEMBL;Acc:A0A182S4S2]
AfunF3_2	8567086	8569039	1954	-	AFUN015801	CYP6P2	Cytochrome P450 (Fragment) [Source:UniProtKB/TrEMBL;Acc:B5AII2]
AfunF3_2	8565228	8566912	1685	-	AFUN015802	CYP6P1	Cytochrome P450 (Fragment) [Source:UniProtKB/TrEMBL;Acc:B5AII1]
AfunF3_2	8556748	8558550	1803	-	AFUN015888	CYP6P5	cytochrome P450
AfunF3_2	8554228	8555956	1729	-	AFUN015889	CYP6P9b	cytochrome P450
AfunF3_2	8171315	8196387	25073	-	AFUN016030	NA	unspecified product
AfunF3_2	9555414	9558766	3353	-	AFUN016464	NA	pre-mRNA-splicing factor CDC5/CEF1
AfunF3_2	9553519	9555383	1865	-	AFUN016465	NA	Mitogen-activated protein kinase kinase kinase 7-interacting protein [Source:UniProtKB/TrEMBL;Acc:A0A1Y9HET6]
AfunF3_2	9133795	9136619	2825	+	AFUN019273	NA	unspecified product
AfunF3_2	8562645	8564463	1819	-	AFUN019365	NA	Cytochrome P450 (Fragment) [Source:UniProtKB/TrEMBL;Acc:B5AII4]
AfunF3_2	9130630	9131910	1281	-	AFUN019449	NA	Gamma-interferon-inducible lysosomal thiol reductase [Source:UniProtKB/TrEMBL;Acc:A0A4Y0BHE0]
AfunF3_2	8748423	8749471	1049	+	AFUN019493	NA	ATP-synt_ab domain-containing protein [Source:UniProtKB/TrEMBL;Acc:A0A4Y0BEQ1]
AfunF3_2	9330149	9343731	13583	+	AFUN019991	NA	ceramide synthetase [Source:Projected from Anopheles gambiae (AGAP001761) VB Community Annotation]
AfunF3_2	4491779	4665926	174148	-	AFUN020125	NA	PfkB domain-containing protein [Source:UniProtKB/TrEMBL;Acc:A0A4Y0BNI4]
AfunF3_2	8051375	8149351	97977	+	AFUN020159	NA	glutamate receptor, anionic [Source:Projected from Anopheles gambiae (AGAP001434) VB Community Annotation]
AfunF3_2	9164626	9254316	89691	+	AFUN020325	NA	unspecified product
AfunF3_2	8449150	8579233	130084	+	AFUN020405	NA	solute carrier family 8 (sodium/calcium exchanger) [Source:Projected from Anopheles gambiae (AGAP002859) VB Community Annotation]
AfunF3_2	9375208	9484178	108971	+	AFUN020412	NA	unspecified product
AfunF3_2	8358047	8361760	3714	-	AFUN020443	NA	ML domain-containing protein [Source:UniProtKB/TrEMBL;Acc:A0A4Y0BI25]
AfunF3_2	9501293	9511798	10506	-	AFUN020679	NA	structural maintenance of chromosome [Source:Projected from Anopheles gambiae (AGAP002947) VB Community Annotation]
AfunF3_2	8653797	8695082	41286	+	AFUN020834	NA	G_PROTEIN_RECEP_F1_2 domain-containing protein [Source:UniProtKB/TrEMBL;Acc:A0A4Y0BLM6]
AfunF3_2	8889194	8947447	58254	-	AFUN020866	NA	unspecified product
AfunF3_2	8559923	8562096	2174	-	AFUN020895	NA	Cytochrome P450 (Fragment) [Source:UniProtKB/TrEMBL;Acc:B5AII3]
AfunF3_2	9494752	9501121	6370	-	AFUN021831	NA	bifunctional glutamyl/prolyl-tRNA synthetase [Source:Projected from Anopheles gambiae (AGAP002945) VB Community Annotation]
AfunF3_2	8252765	8254049	1285	+	AFUN021896	NA	Cyclin-dependent kinase 2-associated protein [Source:UniProtKB/TrEMBL;Acc:A0A4Y0BPM8]
AfunF3_2	8261284	8262752	1469	+	AFUN021897	NA	WD repeat-containing protein [Source:Projected from Anopheles gambiae (AGAP002839) VB Community Annotation]
AfunF3_2	8259179	8261091	1913	+	AFUN021898	NA	STPR domain-containing protein [Source:UniProtKB/TrEMBL;Acc:A0A4Y0BR38]
AfunF3_2	8262898	8265459	2562	+	AFUN021899	NA	unspecified product
AfunF3_2	8254299	8256493	2195	+	AFUN021900	NA	STPR domain-containing protein [Source:UniProtKB/TrEMBL;Acc:A0A4Y0BQ05]
AfunF3_2	8256638	8258802	2165	+	AFUN021901	NA	STPR domain-containing protein [Source:UniProtKB/TrEMBL;Acc:A0A4Y0BPN0]
AfunF3_2	8340410	8341189	780	+	AFUN021902	NA	Niemann-Pick Type C-2 [Source:Projected from Anopheles gambiae (AGAP002847) VB Community Annotation]
AfunF3_2	8343179	8343877	699	+	AFUN021903	NA	Niemann-Pick Type C-2 [Source:Projected from Anopheles gambiae (AGAP002849) VB Community Annotation]
AfunF3_2	8345598	8346385	788	+	AFUN021904	NA	Niemann-Pick Type C-2 [Source:Projected from Anopheles gambiae (AGAP002850) VB Community Annotation]
AfunF3_2	8341258	8341891	634	+	AFUN021905	NA	Niemann-Pick Type C-2 [Source:Projected from Anopheles gambiae (AGAP002848) VB Community Annotation]
AfunF3_2	8357130	8358036	907	-	AFUN021906	NA	unspecified product
AfunF3_2	8355659	8356347	689	-	AFUN021907	NA	unspecified product
AfunF3_2	8352747	8353445	699	-	AFUN021908	NA	MD-2-related lipid-recognition domain-containing protein [Source:UniProtKB/TrEMBL;Acc:A0A4Y0BR45]
AfunF3_2	8354312	8355032	721	-	AFUN021909	NA	unspecified product
AfunF3_2	8597859	8599357	1499	-	AFUN021910	NA	lipase [Source:Projected from Anopheles gambiae (AGAP002872) VB Community Annotation]
AfunF3_2	8609970	8613744	3775	-	AFUN021911	NA	FAM91 N-terminal domain-containing protein [Source:UniProtKB/TrEMBL;Acc:A0A4Y0BPN6]
AfunF3_2	8602367	8608947	6581	-	AFUN021912	NA	Potential DNA-binding domain-containing protein [Source:UniProtKB/TrEMBL;Acc:A0A4Y0BMP7]
AfunF3_2	8636598	8648700	12103	-	AFUN021913	NA	cathepsin F [Source:Projected from Anopheles gambiae (AGAP002879) VB Community Annotation]
AfunF3_2	8635746	8636367	622	-	AFUN021914	NA	Cystatin domain-containing protein [Source:UniProtKB/TrEMBL;Acc:A0A4Y0BVJ6]

## Sheet: Dataset_2
Dataset 2. Gene ontology analysis of genes in the rap QTL
GO ID	GO Name	Result count	Result gene list
GO:0032934	sterol binding	6	AFUN008349,AFUN008350,AFUN020443,AFUN021902,AFUN021903,AFUN021904,
GO:0005496	steroid binding	6	AFUN008349,AFUN008350,AFUN020443,AFUN021902,AFUN021903,AFUN021904,
GO:0004497	monooxygenase activity	11	AFUN008357,AFUN015714,AFUN015785,AFUN015786,AFUN015792,AFUN015801,AFUN015802,AFUN015888,AFUN015889,AFUN019365,AFUN020895,
GO:0020037	heme binding	11	AFUN008357,AFUN015714,AFUN015785,AFUN015786,AFUN015792,AFUN015801,AFUN015802,AFUN015888,AFUN015889,AFUN019365,AFUN020895,
GO:0046906	tetrapyrrole binding	11	AFUN008357,AFUN015714,AFUN015785,AFUN015786,AFUN015792,AFUN015801,AFUN015802,AFUN015888,AFUN015889,AFUN019365,AFUN020895,
GO:0005506	iron ion binding	11	AFUN008357,AFUN015714,AFUN015785,AFUN015786,AFUN015792,AFUN015801,AFUN015802,AFUN015888,AFUN015889,AFUN019365,AFUN020895,
GO:0016705	oxidoreductase activity, acting on paired donors, with incorporation or reduction of molecular oxygen	11	AFUN008357,AFUN015714,AFUN015785,AFUN015786,AFUN015792,AFUN015801,AFUN015802,AFUN015888,AFUN015889,AFUN019365,AFUN020895,
GO:0016491	oxidoreductase activity	16	AFUN007769,AFUN008005,AFUN008357,AFUN008374,AFUN015714,AFUN015785,AFUN015786,AFUN015792,AFUN015801,AFUN015802,AFUN015888,AFUN015889,AFUN019365,AFUN019449,AFUN020325,AFUN020895,
GO:0004869	cysteine-type endopeptidase inhibitor activity	2	AFUN021913,AFUN021914,
GO:0004997	thyrotropin-releasing hormone receptor activity	2	AFUN008373,AFUN020834,
GO:0008289	lipid binding	6	AFUN008349,AFUN008350,AFUN020443,AFUN021902,AFUN021903,AFUN021904,
GO:0097159	organic cyclic compound binding	34	AFUN007758,AFUN007760,AFUN007762,AFUN007763,AFUN007774,AFUN008009,AFUN008330,AFUN008339,AFUN008346,AFUN008349,AFUN008350,AFUN008354,AFUN008357,AFUN008365,AFUN008374,AFUN008376,AFUN015714,AFUN015785,AFUN015786,AFUN015792,AFUN015801,AFUN015802,AFUN015888,AFUN015889,AFUN019365,AFUN019493,AFUN019991,AFUN020443,AFUN020679,AFUN020895,AFUN021831,AFUN021902,AFUN021903,AFUN021904,
GO:0016667	oxidoreductase activity, acting on a sulfur group of donors	3	AFUN007769,AFUN019449,AFUN020325,
GO:0003824	catalytic activity	42	AFUN007755,AFUN007760,AFUN007762,AFUN007763,AFUN007769,AFUN007774,AFUN007778,AFUN007779,AFUN008005,AFUN008327,AFUN008337,AFUN008338,AFUN008339,AFUN008340,AFUN008343,AFUN008344,AFUN008354,AFUN008357,AFUN008366,AFUN008367,AFUN008370,AFUN008374,AFUN015714,AFUN015785,AFUN015786,AFUN015787,AFUN015792,AFUN015793,AFUN015801,AFUN015802,AFUN015888,AFUN015889,AFUN016465,AFUN019365,AFUN019449,AFUN019991,AFU…
GO:0004930	G protein-coupled receptor activity	5	AFUN003912,AFUN008373,AFUN008378,AFUN020834,AFUN020866,
GO:0016671	oxidoreductase activity, acting on a sulfur group of donors, disulfide as acceptor	2	AFUN019449,AFUN020325,
GO:0017065	single-strand selective uracil DNA N-glycosylase activity	1	AFUN008367,
GO:0004643	phosphoribosylaminoimidazolecarboxamide formyltransferase activity	1	AFUN008340,
GO:0000150	DNA strand exchange activity	1	AFUN007763,
GO:0050291	sphingosine N-acyltransferase activity	1	AFUN019991,
GO:0097506	deaminated base DNA N-glycosylase activity	1	AFUN008367,
GO:0008556	P-type potassium transmembrane transporter activity	1	AFUN008354,
GO:0004844	uracil DNA N-glycosylase activity	1	AFUN008367,
GO:0003937	IMP cyclohydrolase activity	1	AFUN008340,
GO:0008970	phospholipase A1 activity	1	AFUN007779,
GO:0004818	glutamate-tRNA ligase activity	1	AFUN021831,
GO:0004827	proline-tRNA ligase activity	1	AFUN021831,
GO:0004861	cyclin-dependent protein serine/threonine kinase inhibitor activity	1	AFUN008365,
GO:0046914	transition metal ion binding	11	AFUN008357,AFUN015714,AFUN015785,AFUN015786,AFUN015792,AFUN015801,AFUN015802,AFUN015888,AFUN015889,AFUN019365,AFUN020895,
GO:0019829	ATPase-coupled cation transmembrane transporter activity	2	AFUN008354,AFUN008376,
GO:0015368	calcium:cation antiporter activity	1	AFUN020405,
GO:0030291	protein serine/threonine kinase inhibitor activity	1	AFUN008365,
GO:0005432	calcium:sodium antiporter activity	1	AFUN020405,
GO:0019104	DNA N-glycosylase activity	1	AFUN008367,
GO:0005247	voltage-gated chloride channel activity	1	AFUN008007,
GO:0019210	kinase inhibitor activity	1	AFUN008365,
GO:0004370	glycerol kinase activity	1	AFUN008337,
GO:0004860	protein kinase inhibitor activity	1	AFUN008365,
GO:0016788	hydrolase activity, acting on ester bonds	7	AFUN007769,AFUN007779,AFUN008343,AFUN015787,AFUN015793,AFUN016465,AFUN021910,
GO:0022853	active ion transmembrane transporter activity	3	AFUN008354,AFUN008376,AFUN020405,
GO:0052689	carboxylic ester hydrolase activity	3	AFUN007779,AFUN015787,AFUN015793,
GO:0004857	enzyme inhibitor activity	3	AFUN008365,AFUN021913,AFUN021914,
GO:0019238	cyclohydrolase activity	1	AFUN008340,
GO:0008308	voltage-gated anion channel activity	1	AFUN008007,
GO:0004709	MAP kinase kinase kinase activity	1	AFUN007760,
GO:0003743	translation initiation factor activity	2	AFUN007758,AFUN007774,
GO:0004526	ribonuclease P activity	1	AFUN007769,
GO:0016742	hydroxymethyl-, formyl- and related transferase activity	1	AFUN008340,
GO:1901363	heterocyclic compound binding	28	AFUN007758,AFUN007760,AFUN007762,AFUN007763,AFUN007774,AFUN008009,AFUN008330,AFUN008339,AFUN008346,AFUN008354,AFUN008357,AFUN008365,AFUN008374,AFUN008376,AFUN015714,AFUN015785,AFUN015786,AFUN015792,AFUN015801,AFUN015802,AFUN015888,AFUN015889,AFUN019365,AFUN019493,AFUN019991,AFUN020679,AFUN020895,AFUN021831,
GO:0004549	tRNA-specific ribonuclease activity	1	AFUN007769,
GO:0017069	snRNA binding	1	AFUN008365,

## Sheet: Dataset_3
Dataset 3: SNPs in the highest LOD peak overlapped with gene regiosn.
CHROM	POS	REF	ALT	SNP_ D	LOD Score	Gene ID	Gene Name	Gene Description	EFFECT	MPACT	GENE	CODON	Amino Acid
AfunF3_2	8194020	T	C	chr1_2202	5.31363	AFUN016030	NA	unspecified product	upstream_gene_variant	MODIFIER	AFUN008331	c.-5464T>C
AfunF3_2	8194020	T	C	chr1_2202	5.31363	AFUN016030	NA	unspecified product	missense_variant	MODERATE	AFUN016030	c.464A>G	p.Asp155Gly
AfunF3_2	8194020	T	C	chr1_2202	5.31363	AFUN016030	NA	unspecified product	downstream_gene_variant	MODIFIER	AFUN008330	c.*3228A>G
AfunF3_2	8197981	T	C	chr1_2205	5.31363	AFUN008330	NA	THAP-type domain-containing protein [Source:UniProtKB/TrEMBL;Acc:A0A182RPZ7]	upstream_gene_variant	MODIFIER	AFUN008331	c.-1503T>C
AfunF3_2	8197981	T	C	chr1_2205	5.31363	AFUN008330	NA	THAP-type domain-containing protein [Source:UniProtKB/TrEMBL;Acc:A0A182RPZ7]	upstream_gene_variant	MODIFIER	AFUN016030	c.-3498A>G
AfunF3_2	8197981	T	C	chr1_2205	5.31363	AFUN008330	NA	THAP-type domain-containing protein [Source:UniProtKB/TrEMBL;Acc:A0A182RPZ7]	intron_variant	MODIFIER	AFUN008330	c.364+20A>G
AfunF3_2	8232358	A	G	chr1_2211	5.31363	AFUN008335	NA	Protein phosphatase 1 regulatory subunit 37 [Source:UniProtKB/TrEMBL;Acc:A0A182RQ02]	intron_variant	MODIFIER	AFUN008335	c.5299+1592A>G
AfunF3_2	8232548	A	G	chr1_2212	5.31363	AFUN008335	NA	Protein phosphatase 1 regulatory subunit 37 [Source:UniProtKB/TrEMBL;Acc:A0A182RQ02]	intron_variant	MODIFIER	AFUN008335	c.5299+1782A>G
AfunF3_2	8232631	A	G	chr1_2213	5.31363	AFUN008335	NA	Protein phosphatase 1 regulatory subunit 37 [Source:UniProtKB/TrEMBL;Acc:A0A182RQ02]	intron_variant	MODIFIER	AFUN008335	c.5299+1865A>G
AfunF3_2	8233298	C	T	chr1_2215	5.31363	AFUN008335	NA	Protein phosphatase 1 regulatory subunit 37 [Source:UniProtKB/TrEMBL;Acc:A0A182RQ02]	intron_variant	MODIFIER	AFUN008335	c.5299+2532C>T
AfunF3_2	8233534	T	C	chr1_2216	5.31363	AFUN008335	NA	Protein phosphatase 1 regulatory subunit 37 [Source:UniProtKB/TrEMBL;Acc:A0A182RQ02]	intron_variant	MODIFIER	AFUN008335	c.5299+2768T>C
AfunF3_2	8238449	T	C	chr1_2217	5.31363	AFUN008335	NA	Protein phosphatase 1 regulatory subunit 37 [Source:UniProtKB/TrEMBL;Acc:A0A182RQ02]	downstream_gene_variant	MODIFIER	AFUN008336	c.*185A>G
AfunF3_2	8238449	T	C	chr1_2217	5.31363	AFUN008335	NA	Protein phosphatase 1 regulatory subunit 37 [Source:UniProtKB/TrEMBL;Acc:A0A182RQ02]	3_prime_UTR_variant	MODIFIER	AFUN008335	c.*80T>C
AfunF3_2	8238449	T	C	chr1_2217	5.31363	AFUN008335	NA	Protein phosphatase 1 regulatory subunit 37 [Source:UniProtKB/TrEMBL;Acc:A0A182RQ02]	upstream_gene_variant	MODIFIER	AFUN008338	c.-4997T>C
AfunF3_2	8238449	T	C	chr1_2217	5.31363	AFUN008335	NA	Protein phosphatase 1 regulatory subunit 37 [Source:UniProtKB/TrEMBL;Acc:A0A182RQ02]	upstream_gene_variant	MODIFIER	AFUN008337	c.-2118T>C
AfunF3_2	8238466	G	A	chr1_2220	5.31363	AFUN008335	NA	Protein phosphatase 1 regulatory subunit 37 [Source:UniProtKB/TrEMBL;Acc:A0A182RQ02]	upstream_gene_variant	MODIFIER	AFUN008337	c.-2101G>A
AfunF3_2	8238466	G	A	chr1_2220	5.31363	AFUN008335	NA	Protein phosphatase 1 regulatory subunit 37 [Source:UniProtKB/TrEMBL;Acc:A0A182RQ02]	upstream_gene_variant	MODIFIER	AFUN008338	c.-4980G>A
AfunF3_2	8238466	G	A	chr1_2220	5.31363	AFUN008335	NA	Protein phosphatase 1 regulatory subunit 37 [Source:UniProtKB/TrEMBL;Acc:A0A182RQ02]	3_prime_UTR_variant	MODIFIER	AFUN008335	c.*97G>A
AfunF3_2	8238466	G	A	chr1_2220	5.31363	AFUN008335	NA	Protein phosphatase 1 regulatory subunit 37 [Source:UniProtKB/TrEMBL;Acc:A0A182RQ02]	downstream_gene_variant	MODIFIER	AFUN008336	c.*168C>T
AfunF3_2	8238490	T	C	chr1_2221	5.31363	AFUN008335	NA	Protein phosphatase 1 regulatory subunit 37 [Source:UniProtKB/TrEMBL;Acc:A0A182RQ02]	upstream_gene_variant	MODIFIER	AFUN008337	c.-2077T>C
AfunF3_2	8238490	T	C	chr1_2221	5.31363	AFUN008335	NA	Protein phosphatase 1 regulatory subunit 37 [Source:UniProtKB/TrEMBL;Acc:A0A182RQ02]	downstream_gene_variant	MODIFIER	AFUN008336	c.*144A>G
AfunF3_2	8238490	T	C	chr1_2221	5.31363	AFUN008335	NA	Protein phosphatase 1 regulatory subunit 37 [Source:UniProtKB/TrEMBL;Acc:A0A182RQ02]	3_prime_UTR_variant	MODIFIER	AFUN008335	c.*121T>C
AfunF3_2	8238490	T	C	chr1_2221	5.31363	AFUN008335	NA	Protein phosphatase 1 regulatory subunit 37 [Source:UniProtKB/TrEMBL;Acc:A0A182RQ02]	upstream_gene_variant	MODIFIER	AFUN008338	c.-4956T>C
AfunF3_2	8238700	C	T	chr1_2223	5.31363	AFUN008336	NA	unspecified product	upstream_gene_variant	MODIFIER	AFUN008338	c.-4746C>T
AfunF3_2	8238700	C	T	chr1_2223	5.31363	AFUN008336	NA	unspecified product	upstream_gene_variant	MODIFIER	AFUN008337	c.-1867C>T
AfunF3_2	8238700	C	T	chr1_2223	5.31363	AFUN008336	NA	unspecified product	downstream_gene_variant	MODIFIER	AFUN008335	c.*331C>T
AfunF3_2	8238700	C	T	chr1_2223	5.31363	AFUN008336	NA	unspecified product	synonymous_variant	LOW	AFUN008336	c.840G>A	p.Ala280Ala
AfunF3_2	8336161	A	C	chr1_2267	5.31363	AFUN008347	NA	Trunk [Source:Projected from Anopheles gambiae (AGAP002846) VB Community Annotation]	5_prime_UTR_variant	MODIFIER	AFUN008347	c.-213A>C
AfunF3_2	8336161	A	C	chr1_2267	5.31363	AFUN008347	NA	Trunk [Source:Projected from Anopheles gambiae (AGAP002846) VB Community Annotation]	upstream_gene_variant	MODIFIER	AFUN021902	c.-4334A>C
AfunF3_2	8336367	A	G	chr1_2271	5.31363	AFUN008347	NA	Trunk [Source:Projected from Anopheles gambiae (AGAP002846) VB Community Annotation]	upstream_gene_variant	MODIFIER	AFUN021902	c.-4128A>G
AfunF3_2	8336367	A	G	chr1_2271	5.31363	AFUN008347	NA	Trunk [Source:Projected from Anopheles gambiae (AGAP002846) VB Community Annotation]	5_prime_UTR_variant	MODIFIER	AFUN008347	c.-7A>G
AfunF3_2	8336367	A	G	chr1_2271	5.31363	AFUN008347	NA	Trunk [Source:Projected from Anopheles gambiae (AGAP002846) VB Community Annotation]	upstream_gene_variant	MODIFIER	AFUN021905	c.-4939A>G
AfunF3_2	8337424	C	T	chr1_2272	5.31363	AFUN008347	NA	Trunk [Source:Projected from Anopheles gambiae (AGAP002846) VB Community Annotation]	upstream_gene_variant	MODIFIER	AFUN021902	c.-3071C>T
AfunF3_2	8337424	C	T	chr1_2272	5.31363	AFUN008347	NA	Trunk [Source:Projected from Anopheles gambiae (AGAP002846) VB Community Annotation]	3_prime_UTR_variant	MODIFIER	AFUN008347	c.*223C>T
AfunF3_2	8337424	C	T	chr1_2272	5.31363	AFUN008347	NA	Trunk [Source:Projected from Anopheles gambiae (AGAP002846) VB Community Annotation]	upstream_gene_variant	MODIFIER	AFUN021905	c.-3882C>T
AfunF3_2	8411516	C	T	chr1_2296	5.31363	AFUN008354	NA	Sodium/potassium-transporting ATPase subunit alpha [Source:UniProtKB/TrEMBL;Acc:A0A182RQ21]	intron_variant	MODIFIER	AFUN008354	c.567+49C>T
AfunF3_2	8411516	C	T	chr1_2296	5.31363	AFUN008354	NA	Sodium/potassium-transporting ATPase subunit alpha [Source:UniProtKB/TrEMBL;Acc:A0A182RQ21]	intron_variant	MODIFIER	AFUN008354	c.567+49C>T
AfunF3_2	8411516	C	T	chr1_2296	5.31363	AFUN008354	NA	Sodium/potassium-transporting ATPase subunit alpha [Source:UniProtKB/TrEMBL;Acc:A0A182RQ21]	intron_variant	MODIFIER	AFUN008354	c.669+49C>T
AfunF3_2	8411516	C	T	chr1_2296	5.31363	AFUN008354	NA	Sodium/potassium-transporting ATPase subunit alpha [Source:UniProtKB/TrEMBL;Acc:A0A182RQ21]	intron_variant	MODIFIER	AFUN008354	c.567+49C>T
AfunF3_2	8411516	C	T	chr1_2296	5.31363	AFUN008354	NA	Sodium/potassium-transporting ATPase subunit alpha [Source:UniProtKB/TrEMBL;Acc:A0A182RQ21]	intron_variant	MODIFIER	AFUN008354	c.567+49C>T
AfunF3_2	8411535	G	T	chr1_2297	5.31363	AFUN008354	NA	Sodium/potassium-transporting ATPase subunit alpha [Source:UniProtKB/TrEMBL;Acc:A0A182RQ21]	intron_variant	MODIFIER	AFUN008354	c.567+68G>T
AfunF3_2	8411535	G	T	chr1_2297	5.31363	AFUN008354	NA	Sodium/potassium-transporting ATPase subunit alpha [Source:UniProtKB/TrEMBL;Acc:A0A182RQ21]	intron_variant	MODIFIER	AFUN008354	c.669+68G>T
AfunF3_2	8411535	G	T	chr1_2297	5.31363	AFUN008354	NA	Sodium/potassium-transporting ATPase subunit alpha [Source:UniProtKB/TrEMBL;Acc:A0A182RQ21]	intron_variant	MODIFIER	AFUN008354	c.567+68G>T
AfunF3_2	8411535	G	T	chr1_2297	5.31363	AFUN008354	NA	Sodium/potassium-transporting ATPase subunit alpha [Source:UniProtKB/TrEMBL;Acc:A0A182RQ21]	intron_variant	MODIFIER	AFUN008354	c.567+68G>T
AfunF3_2	8411535	G	T	chr1_2297	5.31363	AFUN008354	NA	Sodium/potassium-transporting ATPase subunit alpha [Source:UniProtKB/TrEMBL;Acc:A0A182RQ21]	intron_variant	MODIFIER	AFUN008354	c.567+68G>T
AfunF3_2	8411540	G	C	chr1_2298	5.31363	AFUN008354	NA	Sodium/potassium-transporting ATPase subunit alpha [Source:UniProtKB/TrEMBL;Acc:A0A182RQ21]	intron_variant	MODIFIER	AFUN008354	c.567+73G>C
AfunF3_2	8411540	G	C	chr1_2298	5.31363	AFUN008354	NA	Sodium/potassium-transporting ATPase subunit alpha [Source:UniProtKB/TrEMBL;Acc:A0A182RQ21]	intron_variant	MODIFIER	AFUN008354	c.567+73G>C
AfunF3_2	8411540	G	C	chr1_2298	5.31363	AFUN008354	NA	Sodium/potassium-transporting ATPase subunit alpha [Source:UniProtKB/TrEMBL;Acc:A0A182RQ21]	intron_variant	MODIFIER	AFUN008354	c.567+73G>C
AfunF3_2	8411540	G	C	chr1_2298	5.31363	AFUN008354	NA	Sodium/potassium-transporting ATPase subunit alpha [Source:UniProtKB/TrEMBL;Acc:A0A182RQ21]	intron_variant	MODIFIER	AFUN008354	c.567+73G>C
AfunF3_2	8411540	G	C	chr1_2298	5.31363	AFUN008354	NA	Sodium/potassium-transporting ATPase subunit alpha [Source:UniProtKB/TrEMBL;Acc:A0A182RQ21]	intron_variant	MODIFIER	AFUN008354	c.669+73G>C
AfunF3_2	8411596	A	T	chr1_2299	5.31363	AFUN008354	NA	Sodium/potassium-transporting ATPase subunit alpha [Source:UniProtKB/TrEMBL;Acc:A0A182RQ21]	intron_variant	MODIFIER	AFUN008354	c.567+129A>T
AfunF3_2	8411596	A	T	chr1_2299	5.31363	AFUN008354	NA	Sodium/potassium-transporting ATPase subunit alpha [Source:UniProtKB/TrEMBL;Acc:A0A182RQ21]	intron_variant	MODIFIER	AFUN008354	c.567+129A>T
AfunF3_2	8411596	A	T	chr1_2299	5.31363	AFUN008354	NA	Sodium/potassium-transporting ATPase subunit alpha [Source:UniProtKB/TrEMBL;Acc:A0A182RQ21]	intron_variant	MODIFIER	AFUN008354	c.567+129A>T
AfunF3_2	8411596	A	T	chr1_2299	5.31363	AFUN008354	NA	Sodium/potassium-transporting ATPase subunit alpha [Source:UniProtKB/TrEMBL;Acc:A0A182RQ21]	intron_variant	MODIFIER	AFUN008354	c.567+129A>T
AfunF3_2	8411596	A	T	chr1_2299	5.31363	AFUN008354	NA	Sodium/potassium-transporting ATPase subunit alpha [Source:UniProtKB/TrEMBL;Acc:A0A182RQ21]	intron_variant	MODIFIER	AFUN008354	c.669+129A>T
AfunF3_2	8421649	G	A	chr1_2304	5.31363	AFUN008354	NA	Sodium/potassium-transporting ATPase subunit alpha [Source:UniProtKB/TrEMBL;Acc:A0A182RQ21]	intron_variant	MODIFIER	AFUN008354	c.2475-2114G>A
AfunF3_2	8421649	G	A	chr1_2304	5.31363	AFUN008354	NA	Sodium/potassium-transporting ATPase subunit alpha [Source:UniProtKB/TrEMBL;Acc:A0A182RQ21]	intron_variant	MODIFIER	AFUN008354	c.2577-2114G>A
AfunF3_2	8421649	G	A	chr1_2304	5.31363	AFUN008354	NA	Sodium/potassium-transporting ATPase subunit alpha [Source:UniProtKB/TrEMBL;Acc:A0A182RQ21]	intron_variant	MODIFIER	AFUN008354	c.2474+1533G>A
AfunF3_2	8421649	G	A	chr1_2304	5.31363	AFUN008354	NA	Sodium/potassium-transporting ATPase subunit alpha [Source:UniProtKB/TrEMBL;Acc:A0A182RQ21]	intron_variant	MODIFIER	AFUN008354	c.2475-2114G>A
AfunF3_2	8421649	G	A	chr1_2304	5.31363	AFUN008354	NA	Sodium/potassium-transporting ATPase subunit alpha [Source:UniProtKB/TrEMBL;Acc:A0A182RQ21]	intron_variant	MODIFIER	AFUN008354	c.2475-2114G>A
AfunF3_2	8507997	A	G	chr1_2319	5.31363	AFUN020405	NA	solute carrier family 8 (sodium/calcium exchanger) [Source:Projected from Anopheles gambiae (AGAP002859) VB Community Annotation]	intron_variant	MODIFIER	AFUN020405	c.1731-7346A>G
AfunF3_2	8507997	A	G	chr1_2319	5.31363	AFUN020405	NA	solute carrier family 8 (sodium/calcium exchanger) [Source:Projected from Anopheles gambiae (AGAP002859) VB Community Annotation]	intron_variant	MODIFIER	AFUN020405	c.1731-7346A>G
AfunF3_2	8508200	G	A	chr1_2320	5.31363	AFUN020405	NA	solute carrier family 8 (sodium/calcium exchanger) [Source:Projected from Anopheles gambiae (AGAP002859) VB Community Annotation]	intron_variant	MODIFIER	AFUN020405	c.1731-7143G>A
AfunF3_2	8508200	G	A	chr1_2320	5.31363	AFUN020405	NA	solute carrier family 8 (sodium/calcium exchanger) [Source:Projected from Anopheles gambiae (AGAP002859) VB Community Annotation]	intron_variant	MODIFIER	AFUN020405	c.1731-7143G>A
AfunF3_2	8509856	C	A	chr1_2322	5.31363	AFUN020405	NA	solute carrier family 8 (sodium/calcium exchanger) [Source:Projected from Anopheles gambiae (AGAP002859) VB Community Annotation]	intron_variant	MODIFIER	AFUN020405	c.1731-5487C>A
AfunF3_2	8509856	C	A	chr1_2322	5.31363	AFUN020405	NA	solute carrier family 8 (sodium/calcium exchanger) [Source:Projected from Anopheles gambiae (AGAP002859) VB Community Annotation]	intron_variant	MODIFIER	AFUN020405	c.1731-5487C>A
AfunF3_2	8509981	G	A	chr1_2324	5.31363	AFUN020405	NA	solute carrier family 8 (sodium/calcium exchanger) [Source:Projected from Anopheles gambiae (AGAP002859) VB Community Annotation]	intron_variant	MODIFIER	AFUN020405	c.1731-5362G>A
AfunF3_2	8509981	G	A	chr1_2324	5.31363	AFUN020405	NA	solute carrier family 8 (sodium/calcium exchanger) [Source:Projected from Anopheles gambiae (AGAP002859) VB Community Annotation]	intron_variant	MODIFIER	AFUN020405	c.1731-5362G>A
AfunF3_2	8512318	C	T	chr1_2327	5.31363	AFUN020405	NA	solute carrier family 8 (sodium/calcium exchanger) [Source:Projected from Anopheles gambiae (AGAP002859) VB Community Annotation]	intron_variant	MODIFIER	AFUN020405	c.1731-3025C>T
AfunF3_2	8512318	C	T	chr1_2327	5.31363	AFUN020405	NA	solute carrier family 8 (sodium/calcium exchanger) [Source:Projected from Anopheles gambiae (AGAP002859) VB Community Annotation]	intron_variant	MODIFIER	AFUN020405	c.1731-3025C>T
AfunF3_2	8512365	G	A	chr1_2330	5.31363	AFUN020405	NA	solute carrier family 8 (sodium/calcium exchanger) [Source:Projected from Anopheles gambiae (AGAP002859) VB Community Annotation]	intron_variant	MODIFIER	AFUN020405	c.1731-2978G>A
AfunF3_2	8512365	G	A	chr1_2330	5.31363	AFUN020405	NA	solute carrier family 8 (sodium/calcium exchanger) [Source:Projected from Anopheles gambiae (AGAP002859) VB Community Annotation]	intron_variant	MODIFIER	AFUN020405	c.1731-2978G>A
AfunF3_2	8532177	G	A	chr1_2331	5.31363	AFUN015786	CYP6AA1	Cytochrome P450 (Fragment) [Source:UniProtKB/TrEMBL;Acc:B5AIH9]	missense_variant	MODERATE	AFUN015786	c.1013C>T	p.Ala338Val
AfunF3_2	8532177	G	A	chr1_2331	5.31363	AFUN015786	CYP6AA1	Cytochrome P450 (Fragment) [Source:UniProtKB/TrEMBL;Acc:B5AIH9]	downstream_gene_variant	MODIFIER	AFUN015787	c.*3584C>T
AfunF3_2	8532177	G	A	chr1_2331	5.31363	AFUN015786	CYP6AA1	Cytochrome P450 (Fragment) [Source:UniProtKB/TrEMBL;Acc:B5AIH9]	intron_variant	MODIFIER	AFUN020405	c.1956+9406G>A
AfunF3_2	8532177	G	A	chr1_2331	5.31363	AFUN015786	CYP6AA1	Cytochrome P450 (Fragment) [Source:UniProtKB/TrEMBL;Acc:B5AIH9]	intron_variant	MODIFIER	AFUN020405	c.1956+9406G>A
AfunF3_2	8532177	G	A	chr1_2331	5.31363	AFUN015786	CYP6AA1	Cytochrome P450 (Fragment) [Source:UniProtKB/TrEMBL;Acc:B5AIH9]	downstream_gene_variant	MODIFIER	AFUN015785	c.*1752C>T
AfunF3_2	8532177	G	A	chr1_2331	5.31363	AFUN020405	NA	solute carrier family 8 (sodium/calcium exchanger) [Source:Projected from Anopheles gambiae (AGAP002859) VB Community Annotation]	missense_variant	MODERATE	AFUN015786	c.1013C>T	p.Ala338Val
AfunF3_2	8532177	G	A	chr1_2331	5.31363	AFUN020405	NA	solute carrier family 8 (sodium/calcium exchanger) [Source:Projected from Anopheles gambiae (AGAP002859) VB Community Annotation]	downstream_gene_variant	MODIFIER	AFUN015787	c.*3584C>T
AfunF3_2	8532177	G	A	chr1_2331	5.31363	AFUN020405	NA	solute carrier family 8 (sodium/calcium exchanger) [Source:Projected from Anopheles gambiae (AGAP002859) VB Community Annotation]	intron_variant	MODIFIER	AFUN020405	c.1956+9406G>A
AfunF3_2	8532177	G	A	chr1_2331	5.31363	AFUN020405	NA	solute carrier family 8 (sodium/calcium exchanger) [Source:Projected from Anopheles gambiae (AGAP002859) VB Community Annotation]	intron_variant	MODIFIER	AFUN020405	c.1956+9406G>A
AfunF3_2	8532177	G	A	chr1_2331	5.31363	AFUN020405	NA	solute carrier family 8 (sodium/calcium exchanger) [Source:Projected from Anopheles gambiae (AGAP002859) VB Community Annotation]	downstream_gene_variant	MODIFIER	AFUN015785	c.*1752C>T
AfunF3_2	8532208	T	G	chr1_2332	5.31363	AFUN020405	NA	solute carrier family 8 (sodium/calcium exchanger) [Source:Projected from Anopheles gambiae (AGAP002859) VB Community Annotation]	downstream_gene_variant	MODIFIER	AFUN015787	c.*3553A>C
AfunF3_2	8532208	T	G	chr1_2332	5.31363	AFUN020405	NA	solute carrier family 8 (sodium/calcium exchanger) [Source:Projected from Anopheles gambiae (AGAP002859) VB Community Annotation]	intron_variant	MODIFIER	AFUN020405	c.1956+9437T>G
AfunF3_2	8532208	T	G	chr1_2332	5.31363	AFUN020405	NA	solute carrier family 8 (sodium/calcium exchanger) [Source:Projected from Anopheles gambiae (AGAP002859) VB Community Annotation]	missense_variant	MODERATE	AFUN015786	c.982A>C	p.Asn328His
AfunF3_2	8532208	T	G	chr1_2332	5.31363	AFUN020405	NA	solute carrier family 8 (sodium/calcium exchanger) [Source:Projected from Anopheles gambiae (AGAP002859) VB Community Annotation]	intron_variant	MODIFIER	AFUN020405	c.1956+9437T>G
AfunF3_2	8532208	T	G	chr1_2332	5.31363	AFUN020405	NA	solute carrier family 8 (sodium/calcium exchanger) [Source:Projected from Anopheles gambiae (AGAP002859) VB Community Annotation]	downstream_gene_variant	MODIFIER	AFUN015785	c.*1721A>C
AfunF3_2	8532208	T	G	chr1_2332	5.31363	AFUN015786	CYP6AA1	Cytochrome P450 (Fragment) [Source:UniProtKB/TrEMBL;Acc:B5AIH9]	downstream_gene_variant	MODIFIER	AFUN015787	c.*3553A>C
AfunF3_2	8532208	T	G	chr1_2332	5.31363	AFUN015786	CYP6AA1	Cytochrome P450 (Fragment) [Source:UniProtKB/TrEMBL;Acc:B5AIH9]	intron_variant	MODIFIER	AFUN020405	c.1956+9437T>G
AfunF3_2	8532208	T	G	chr1_2332	5.31363	AFUN015786	CYP6AA1	Cytochrome P450 (Fragment) [Source:UniProtKB/TrEMBL;Acc:B5AIH9]	missense_variant	MODERATE	AFUN015786	c.982A>C	p.Asn328His
AfunF3_2	8532208	T	G	chr1_2332	5.31363	AFUN015786	CYP6AA1	Cytochrome P450 (Fragment) [Source:UniProtKB/TrEMBL;Acc:B5AIH9]	intron_variant	MODIFIER	AFUN020405	c.1956+9437T>G
AfunF3_2	8532208	T	G	chr1_2332	5.31363	AFUN015786	CYP6AA1	Cytochrome P450 (Fragment) [Source:UniProtKB/TrEMBL;Acc:B5AIH9]	downstream_gene_variant	MODIFIER	AFUN015785	c.*1721A>C
AfunF3_2	8532308	C	T	chr1_2333	5.31363	AFUN020405	NA	solute carrier family 8 (sodium/calcium exchanger) [Source:Projected from Anopheles gambiae (AGAP002859) VB Community Annotation]	intron_variant	MODIFIER	AFUN020405	c.1956+9537C>T
AfunF3_2	8532308	C	T	chr1_2333	5.31363	AFUN020405	NA	solute carrier family 8 (sodium/calcium exchanger) [Source:Projected from Anopheles gambiae (AGAP002859) VB Community Annotation]	synonymous_variant	LOW	AFUN015786	c.882G>A	p.Lys294Lys
AfunF3_2	8532308	C	T	chr1_2333	5.31363	AFUN020405	NA	solute carrier family 8 (sodium/calcium exchanger) [Source:Projected from Anopheles gambiae (AGAP002859) VB Community Annotation]	downstream_gene_variant	MODIFIER	AFUN015785	c.*1621G>A
AfunF3_2	8532308	C	T	chr1_2333	5.31363	AFUN020405	NA	solute carrier family 8 (sodium/calcium exchanger) [Source:Projected from Anopheles gambiae (AGAP002859) VB Community Annotation]	intron_variant	MODIFIER	AFUN020405	c.1956+9537C>T
AfunF3_2	8532308	C	T	chr1_2333	5.31363	AFUN020405	NA	solute carrier family 8 (sodium/calcium exchanger) [Source:Projected from Anopheles gambiae (AGAP002859) VB Community Annotation]	downstream_gene_variant	MODIFIER	AFUN015787	c.*3453G>A
AfunF3_2	8532308	C	T	chr1_2333	5.31363	AFUN015786	CYP6AA1	Cytochrome P450 (Fragment) [Source:UniProtKB/TrEMBL;Acc:B5AIH9]	intron_variant	MODIFIER	AFUN020405	c.1956+9537C>T
AfunF3_2	8532308	C	T	chr1_2333	5.31363	AFUN015786	CYP6AA1	Cytochrome P450 (Fragment) [Source:UniProtKB/TrEMBL;Acc:B5AIH9]	synonymous_variant	LOW	AFUN015786	c.882G>A	p.Lys294Lys
AfunF3_2	8532308	C	T	chr1_2333	5.31363	AFUN015786	CYP6AA1	Cytochrome P450 (Fragment) [Source:UniProtKB/TrEMBL;Acc:B5AIH9]	downstream_gene_variant	MODIFIER	AFUN015785	c.*1621G>A
AfunF3_2	8532308	C	T	chr1_2333	5.31363	AFUN015786	CYP6AA1	Cytochrome P450 (Fragment) [Source:UniProtKB/TrEMBL;Acc:B5AIH9]	intron_variant	MODIFIER	AFUN020405	c.1956+9537C>T
AfunF3_2	8532308	C	T	chr1_2333	5.31363	AFUN015786	CYP6AA1	Cytochrome P450 (Fragment) [Source:UniProtKB/TrEMBL;Acc:B5AIH9]	downstream_gene_variant	MODIFIER	AFUN015787	c.*3453G>A
AfunF3_2	8532344	A	T	chr1_2336	5.31363	AFUN015786	CYP6AA1	Cytochrome P450 (Fragment) [Source:UniProtKB/TrEMBL;Acc:B5AIH9]	downstream_gene_variant	MODIFIER	AFUN015787	c.*3417T>A
AfunF3_2	8532344	A	T	chr1_2336	5.31363	AFUN015786	CYP6AA1	Cytochrome P450 (Fragment) [Source:UniProtKB/TrEMBL;Acc:B5AIH9]	downstream_gene_variant	MODIFIER	AFUN015785	c.*1585T>A
AfunF3_2	8532344	A	T	chr1_2336	5.31363	AFUN015786	CYP6AA1	Cytochrome P450 (Fragment) [Source:UniProtKB/TrEMBL;Acc:B5AIH9]	intron_variant	MODIFIER	AFUN020405	c.1956+9573A>T
AfunF3_2	8532344	A	T	chr1_2336	5.31363	AFUN015786	CYP6AA1	Cytochrome P450 (Fragment) [Source:UniProtKB/TrEMBL;Acc:B5AIH9]	synonymous_variant	LOW	AFUN015786	c.846T>A	p.Gly282Gly
AfunF3_2	8532344	A	T	chr1_2336	5.31363	AFUN015786	CYP6AA1	Cytochrome P450 (Fragment) [Source:UniProtKB/TrEMBL;Acc:B5AIH9]	intron_variant	MODIFIER	AFUN020405	c.1956+9573A>T
AfunF3_2	8532344	A	T	chr1_2336	5.31363	AFUN020405	NA	solute carrier family 8 (sodium/calcium exchanger) [Source:Projected from Anopheles gambiae (AGAP002859) VB Community Annotation]	downstream_gene_variant	MODIFIER	AFUN015787	c.*3417T>A
AfunF3_2	8532344	A	T	chr1_2336	5.31363	AFUN020405	NA	solute carrier family 8 (sodium/calcium exchanger) [Source:Projected from Anopheles gambiae (AGAP002859) VB Community Annotation]	downstream_gene_variant	MODIFIER	AFUN015785	c.*1585T>A
AfunF3_2	8532344	A	T	chr1_2336	5.31363	AFUN020405	NA	solute carrier family 8 (sodium/calcium exchanger) [Source:Projected from Anopheles gambiae (AGAP002859) VB Community Annotation]	intron_variant	MODIFIER	AFUN020405	c.1956+9573A>T
AfunF3_2	8532344	A	T	chr1_2336	5.31363	AFUN020405	NA	solute carrier family 8 (sodium/calcium exchanger) [Source:Projected from Anopheles gambiae (AGAP002859) VB Community Annotation]	synonymous_variant	LOW	AFUN015786	c.846T>A	p.Gly282Gly
AfunF3_2	8532344	A	T	chr1_2336	5.31363	AFUN020405	NA	solute carrier family 8 (sodium/calcium exchanger) [Source:Projected from Anopheles gambiae (AGAP002859) VB Community Annotation]	intron_variant	MODIFIER	AFUN020405	c.1956+9573A>T
AfunF3_2	8532368	A	C	chr1_2337	5.31363	AFUN020405	NA	solute carrier family 8 (sodium/calcium exchanger) [Source:Projected from Anopheles gambiae (AGAP002859) VB Community Annotation]	downstream_gene_variant	MODIFIER	AFUN015787	c.*3393T>G
AfunF3_2	8532368	A	C	chr1_2337	5.31363	AFUN020405	NA	solute carrier family 8 (sodium/calcium exchanger) [Source:Projected from Anopheles gambiae (AGAP002859) VB Community Annotation]	intron_variant	MODIFIER	AFUN020405	c.1956+9597A>C
AfunF3_2	8532368	A	C	chr1_2337	5.31363	AFUN020405	NA	solute carrier family 8 (sodium/calcium exchanger) [Source:Projected from Anopheles gambiae (AGAP002859) VB Community Annotation]	intron_variant	MODIFIER	AFUN020405	c.1956+9597A>C
AfunF3_2	8532368	A	C	chr1_2337	5.31363	AFUN020405	NA	solute carrier family 8 (sodium/calcium exchanger) [Source:Projected from Anopheles gambiae (AGAP002859) VB Community Annotation]	synonymous_variant	LOW	AFUN015786	c.822T>G	p.Leu274Leu
AfunF3_2	8532368	A	C	chr1_2337	5.31363	AFUN020405	NA	solute carrier family 8 (sodium/calcium exchanger) [Source:Projected from Anopheles gambiae (AGAP002859) VB Community Annotation]	downstream_gene_variant	MODIFIER	AFUN015785	c.*1561T>G
AfunF3_2	8532368	A	C	chr1_2337	5.31363	AFUN015786	CYP6AA1	Cytochrome P450 (Fragment) [Source:UniProtKB/TrEMBL;Acc:B5AIH9]	downstream_gene_variant	MODIFIER	AFUN015787	c.*3393T>G
AfunF3_2	8532368	A	C	chr1_2337	5.31363	AFUN015786	CYP6AA1	Cytochrome P450 (Fragment) [Source:UniProtKB/TrEMBL;Acc:B5AIH9]	intron_variant	MODIFIER	AFUN020405	c.1956+9597A>C
AfunF3_2	8532368	A	C	chr1_2337	5.31363	AFUN015786	CYP6AA1	Cytochrome P450 (Fragment) [Source:UniProtKB/TrEMBL;Acc:B5AIH9]	intron_variant	MODIFIER	AFUN020405	c.1956+9597A>C
AfunF3_2	8532368	A	C	chr1_2337	5.31363	AFUN015786	CYP6AA1	Cytochrome P450 (Fragment) [Source:UniProtKB/TrEMBL;Acc:B5AIH9]	synonymous_variant	LOW	AFUN015786	c.822T>G	p.Leu274Leu
AfunF3_2	8532368	A	C	chr1_2337	5.31363	AFUN015786	CYP6AA1	Cytochrome P450 (Fragment) [Source:UniProtKB/TrEMBL;Acc:B5AIH9]	downstream_gene_variant	MODIFIER	AFUN015785	c.*1561T>G
AfunF3_2	8532415	G	T	chr1_2338	5.31363	AFUN015786	CYP6AA1	Cytochrome P450 (Fragment) [Source:UniProtKB/TrEMBL;Acc:B5AIH9]	downstream_gene_variant	MODIFIER	AFUN015787	c.*3346C>A
AfunF3_2	8532415	G	T	chr1_2338	5.31363	AFUN015786	CYP6AA1	Cytochrome P450 (Fragment) [Source:UniProtKB/TrEMBL;Acc:B5AIH9]	downstream_gene_variant	MODIFIER	AFUN015785	c.*1514C>A
AfunF3_2	8532415	G	T	chr1_2338	5.31363	AFUN015786	CYP6AA1	Cytochrome P450 (Fragment) [Source:UniProtKB/TrEMBL;Acc:B5AIH9]	missense_variant	MODERATE	AFUN015786	c.775C>A	p.Arg259Ser
AfunF3_2	8532415	G	T	chr1_2338	5.31363	AFUN015786	CYP6AA1	Cytochrome P450 (Fragment) [Source:UniProtKB/TrEMBL;Acc:B5AIH9]	intron_variant	MODIFIER	AFUN020405	c.1956+9644G>T
AfunF3_2	8532415	G	T	chr1_2338	5.31363	AFUN015786	CYP6AA1	Cytochrome P450 (Fragment) [Source:UniProtKB/TrEMBL;Acc:B5AIH9]	intron_variant	MODIFIER	AFUN020405	c.1956+9644G>T
AfunF3_2	8532415	G	T	chr1_2338	5.31363	AFUN020405	NA	solute carrier family 8 (sodium/calcium exchanger) [Source:Projected from Anopheles gambiae (AGAP002859) VB Community Annotation]	downstream_gene_variant	MODIFIER	AFUN015787	c.*3346C>A
AfunF3_2	8532415	G	T	chr1_2338	5.31363	AFUN020405	NA	solute carrier family 8 (sodium/calcium exchanger) [Source:Projected from Anopheles gambiae (AGAP002859) VB Community Annotation]	downstream_gene_variant	MODIFIER	AFUN015785	c.*1514C>A
AfunF3_2	8532415	G	T	chr1_2338	5.31363	AFUN020405	NA	solute carrier family 8 (sodium/calcium exchanger) [Source:Projected from Anopheles gambiae (AGAP002859) VB Community Annotation]	missense_variant	MODERATE	AFUN015786	c.775C>A	p.Arg259Ser
AfunF3_2	8532415	G	T	chr1_2338	5.31363	AFUN020405	NA	solute carrier family 8 (sodium/calcium exchanger) [Source:Projected from Anopheles gambiae (AGAP002859) VB Community Annotation]	intron_variant	MODIFIER	AFUN020405	c.1956+9644G>T
AfunF3_2	8532415	G	T	chr1_2338	5.31363	AFUN020405	NA	solute carrier family 8 (sodium/calcium exchanger) [Source:Projected from Anopheles gambiae (AGAP002859) VB Community Annotation]	intron_variant	MODIFIER	AFUN020405	c.1956+9644G>T
AfunF3_2	8532433	A	G	chr1_2339	5.31363	AFUN020405	NA	solute carrier family 8 (sodium/calcium exchanger) [Source:Projected from Anopheles gambiae (AGAP002859) VB Community Annotation]	synonymous_variant	LOW	AFUN015786	c.757T>C	p.Leu253Leu
AfunF3_2	8532433	A	G	chr1_2339	5.31363	AFUN020405	NA	solute carrier family 8 (sodium/calcium exchanger) [Source:Projected from Anopheles gambiae (AGAP002859) VB Community Annotation]	downstream_gene_variant	MODIFIER	AFUN015785	c.*1496T>C
AfunF3_2	8532433	A	G	chr1_2339	5.31363	AFUN020405	NA	solute carrier family 8 (sodium/calcium exchanger) [Source:Projected from Anopheles gambiae (AGAP002859) VB Community Annotation]	downstream_gene_variant	MODIFIER	AFUN015787	c.*3328T>C
AfunF3_2	8532433	A	G	chr1_2339	5.31363	AFUN020405	NA	solute carrier family 8 (sodium/calcium exchanger) [Source:Projected from Anopheles gambiae (AGAP002859) VB Community Annotation]	intron_variant	MODIFIER	AFUN020405	c.1956+9662A>G
AfunF3_2	8532433	A	G	chr1_2339	5.31363	AFUN020405	NA	solute carrier family 8 (sodium/calcium exchanger) [Source:Projected from Anopheles gambiae (AGAP002859) VB Community Annotation]	intron_variant	MODIFIER	AFUN020405	c.1956+9662A>G
AfunF3_2	8532433	A	G	chr1_2339	5.31363	AFUN015786	CYP6AA1	Cytochrome P450 (Fragment) [Source:UniProtKB/TrEMBL;Acc:B5AIH9]	synonymous_variant	LOW	AFUN015786	c.757T>C	p.Leu253Leu
AfunF3_2	8532433	A	G	chr1_2339	5.31363	AFUN015786	CYP6AA1	Cytochrome P450 (Fragment) [Source:UniProtKB/TrEMBL;Acc:B5AIH9]	downstream_gene_variant	MODIFIER	AFUN015785	c.*1496T>C
AfunF3_2	8532433	A	G	chr1_2339	5.31363	AFUN015786	CYP6AA1	Cytochrome P450 (Fragment) [Source:UniProtKB/TrEMBL;Acc:B5AIH9]	downstream_gene_variant	MODIFIER	AFUN015787	c.*3328T>C
AfunF3_2	8532433	A	G	chr1_2339	5.31363	AFUN015786	CYP6AA1	Cytochrome P450 (Fragment) [Source:UniProtKB/TrEMBL;Acc:B5AIH9]	intron_variant	MODIFIER	AFUN020405	c.1956+9662A>G
AfunF3_2	8532433	A	G	chr1_2339	5.31363	AFUN015786	CYP6AA1	Cytochrome P450 (Fragment) [Source:UniProtKB/TrEMBL;Acc:B5AIH9]	intron_variant	MODIFIER	AFUN020405	c.1956+9662A>G
AfunF3_2	8567635	A	C	chr1_2342	5.31363	AFUN015801	CYP6P2	Cytochrome P450 (Fragment) [Source:UniProtKB/TrEMBL;Acc:B5AII2]	missense_variant	MODERATE	AFUN015801	c.1302T>G	p.Asp434Glu
AfunF3_2	8567635	A	C	chr1_2342	5.31363	AFUN015801	CYP6P2	Cytochrome P450 (Fragment) [Source:UniProtKB/TrEMBL;Acc:B5AII2]	upstream_gene_variant	MODIFIER	AFUN019365	c.-3206T>G
AfunF3_2	8567635	A	C	chr1_2342	5.31363	AFUN015801	CYP6P2	Cytochrome P450 (Fragment) [Source:UniProtKB/TrEMBL;Acc:B5AII2]	intron_variant	MODIFIER	AFUN020405	c.1957-4097A>C
AfunF3_2	8567635	A	C	chr1_2342	5.31363	AFUN015801	CYP6P2	Cytochrome P450 (Fragment) [Source:UniProtKB/TrEMBL;Acc:B5AII2]	intron_variant	MODIFIER	AFUN020405	c.1957-4097A>C
AfunF3_2	8567635	A	C	chr1_2342	5.31363	AFUN015801	CYP6P2	Cytochrome P450 (Fragment) [Source:UniProtKB/TrEMBL;Acc:B5AII2]	upstream_gene_variant	MODIFIER	AFUN015802	c.-761T>G
AfunF3_2	8567635	A	C	chr1_2342	5.31363	AFUN015801	CYP6P2	Cytochrome P450 (Fragment) [Source:UniProtKB/TrEMBL;Acc:B5AII2]	downstream_gene_variant	MODIFIER	AFUN015714	c.*1912T>G
AfunF3_2	8567635	A	C	chr1_2342	5.31363	AFUN020405	NA	solute carrier family 8 (sodium/calcium exchanger) [Source:Projected from Anopheles gambiae (AGAP002859) VB Community Annotation]	missense_variant	MODERATE	AFUN015801	c.1302T>G	p.Asp434Glu
AfunF3_2	8567635	A	C	chr1_2342	5.31363	AFUN020405	NA	solute carrier family 8 (sodium/calcium exchanger) [Source:Projected from Anopheles gambiae (AGAP002859) VB Community Annotation]	upstream_gene_variant	MODIFIER	AFUN019365	c.-3206T>G
AfunF3_2	8567635	A	C	chr1_2342	5.31363	AFUN020405	NA	solute carrier family 8 (sodium/calcium exchanger) [Source:Projected from Anopheles gambiae (AGAP002859) VB Community Annotation]	intron_variant	MODIFIER	AFUN020405	c.1957-4097A>C
AfunF3_2	8567635	A	C	chr1_2342	5.31363	AFUN020405	NA	solute carrier family 8 (sodium/calcium exchanger) [Source:Projected from Anopheles gambiae (AGAP002859) VB Community Annotation]	intron_variant	MODIFIER	AFUN020405	c.1957-4097A>C
AfunF3_2	8567635	A	C	chr1_2342	5.31363	AFUN020405	NA	solute carrier family 8 (sodium/calcium exchanger) [Source:Projected from Anopheles gambiae (AGAP002859) VB Community Annotation]	upstream_gene_variant	MODIFIER	AFUN015802	c.-761T>G
AfunF3_2	8567635	A	C	chr1_2342	5.31363	AFUN020405	NA	solute carrier family 8 (sodium/calcium exchanger) [Source:Projected from Anopheles gambiae (AGAP002859) VB Community Annotation]	downstream_gene_variant	MODIFIER	AFUN015714	c.*1912T>G
AfunF3_2	8567713	A	T	chr1_2343	5.31363	AFUN015801	CYP6P2	Cytochrome P450 (Fragment) [Source:UniProtKB/TrEMBL;Acc:B5AII2]	downstream_gene_variant	MODIFIER	AFUN015714	c.*1834T>A
AfunF3_2	8567713	A	T	chr1_2343	5.31363	AFUN015801	CYP6P2	Cytochrome P450 (Fragment) [Source:UniProtKB/TrEMBL;Acc:B5AII2]	upstream_gene_variant	MODIFIER	AFUN019365	c.-3284T>A
AfunF3_2	8567713	A	T	chr1_2343	5.31363	AFUN015801	CYP6P2	Cytochrome P450 (Fragment) [Source:UniProtKB/TrEMBL;Acc:B5AII2]	intron_variant	MODIFIER	AFUN020405	c.1957-4019A>T
AfunF3_2	8567713	A	T	chr1_2343	5.31363	AFUN015801	CYP6P2	Cytochrome P450 (Fragment) [Source:UniProtKB/TrEMBL;Acc:B5AII2]	upstream_gene_variant	MODIFIER	AFUN015802	c.-839T>A
AfunF3_2	8567713	A	T	chr1_2343	5.31363	AFUN015801	CYP6P2	Cytochrome P450 (Fragment) [Source:UniProtKB/TrEMBL;Acc:B5AII2]	synonymous_variant	LOW	AFUN015801	c.1224T>A	p.Ile408Ile
AfunF3_2	8567713	A	T	chr1_2343	5.31363	AFUN015801	CYP6P2	Cytochrome P450 (Fragment) [Source:UniProtKB/TrEMBL;Acc:B5AII2]	intron_variant	MODIFIER	AFUN020405	c.1957-4019A>T
AfunF3_2	8567713	A	T	chr1_2343	5.31363	AFUN020405	NA	solute carrier family 8 (sodium/calcium exchanger) [Source:Projected from Anopheles gambiae (AGAP002859) VB Community Annotation]	downstream_gene_variant	MODIFIER	AFUN015714	c.*1834T>A
AfunF3_2	8567713	A	T	chr1_2343	5.31363	AFUN020405	NA	solute carrier family 8 (sodium/calcium exchanger) [Source:Projected from Anopheles gambiae (AGAP002859) VB Community Annotation]	upstream_gene_variant	MODIFIER	AFUN019365	c.-3284T>A
AfunF3_2	8567713	A	T	chr1_2343	5.31363	AFUN020405	NA	solute carrier family 8 (sodium/calcium exchanger) [Source:Projected from Anopheles gambiae (AGAP002859) VB Community Annotation]	intron_variant	MODIFIER	AFUN020405	c.1957-4019A>T
AfunF3_2	8567713	A	T	chr1_2343	5.31363	AFUN020405	NA	solute carrier family 8 (sodium/calcium exchanger) [Source:Projected from Anopheles gambiae (AGAP002859) VB Community Annotation]	upstream_gene_variant	MODIFIER	AFUN015802	c.-839T>A
AfunF3_2	8567713	A	T	chr1_2343	5.31363	AFUN020405	NA	solute carrier family 8 (sodium/calcium exchanger) [Source:Projected from Anopheles gambiae (AGAP002859) VB Community Annotation]	synonymous_variant	LOW	AFUN015801	c.1224T>A	p.Ile408Ile
AfunF3_2	8567713	A	T	chr1_2343	5.31363	AFUN020405	NA	solute carrier family 8 (sodium/calcium exchanger) [Source:Projected from Anopheles gambiae (AGAP002859) VB Community Annotation]	intron_variant	MODIFIER	AFUN020405	c.1957-4019A>T
AfunF3_2	8567725	C	T	chr1_2344	5.31363	AFUN015801	CYP6P2	Cytochrome P450 (Fragment) [Source:UniProtKB/TrEMBL;Acc:B5AII2]	intron_variant	MODIFIER	AFUN020405	c.1957-4007C>T
AfunF3_2	8567725	C	T	chr1_2344	5.31363	AFUN015801	CYP6P2	Cytochrome P450 (Fragment) [Source:UniProtKB/TrEMBL;Acc:B5AII2]	intron_variant	MODIFIER	AFUN020405	c.1957-4007C>T
AfunF3_2	8567725	C	T	chr1_2344	5.31363	AFUN015801	CYP6P2	Cytochrome P450 (Fragment) [Source:UniProtKB/TrEMBL;Acc:B5AII2]	synonymous_variant	LOW	AFUN015801	c.1212G>A	p.Thr404Thr
AfunF3_2	8567725	C	T	chr1_2344	5.31363	AFUN015801	CYP6P2	Cytochrome P450 (Fragment) [Source:UniProtKB/TrEMBL;Acc:B5AII2]	downstream_gene_variant	MODIFIER	AFUN015714	c.*1822G>A
AfunF3_2	8567725	C	T	chr1_2344	5.31363	AFUN015801	CYP6P2	Cytochrome P450 (Fragment) [Source:UniProtKB/TrEMBL;Acc:B5AII2]	upstream_gene_variant	MODIFIER	AFUN015802	c.-851G>A
AfunF3_2	8567725	C	T	chr1_2344	5.31363	AFUN015801	CYP6P2	Cytochrome P450 (Fragment) [Source:UniProtKB/TrEMBL;Acc:B5AII2]	upstream_gene_variant	MODIFIER	AFUN019365	c.-3296G>A
AfunF3_2	8567725	C	T	chr1_2344	5.31363	AFUN020405	NA	solute carrier family 8 (sodium/calcium exchanger) [Source:Projected from Anopheles gambiae (AGAP002859) VB Community Annotation]	intron_variant	MODIFIER	AFUN020405	c.1957-4007C>T
AfunF3_2	8567725	C	T	chr1_2344	5.31363	AFUN020405	NA	solute carrier family 8 (sodium/calcium exchanger) [Source:Projected from Anopheles gambiae (AGAP002859) VB Community Annotation]	intron_variant	MODIFIER	AFUN020405	c.1957-4007C>T
AfunF3_2	8567725	C	T	chr1_2344	5.31363	AFUN020405	NA	solute carrier family 8 (sodium/calcium exchanger) [Source:Projected from Anopheles gambiae (AGAP002859) VB Community Annotation]	synonymous_variant	LOW	AFUN015801	c.1212G>A	p.Thr404Thr
AfunF3_2	8567725	C	T	chr1_2344	5.31363	AFUN020405	NA	solute carrier family 8 (sodium/calcium exchanger) [Source:Projected from Anopheles gambiae (AGAP002859) VB Community Annotation]	downstream_gene_variant	MODIFIER	AFUN015714	c.*1822G>A
AfunF3_2	8567725	C	T	chr1_2344	5.31363	AFUN020405	NA	solute carrier family 8 (sodium/calcium exchanger) [Source:Projected from Anopheles gambiae (AGAP002859) VB Community Annotation]	upstream_gene_variant	MODIFIER	AFUN015802	c.-851G>A
AfunF3_2	8567725	C	T	chr1_2344	5.31363	AFUN020405	NA	solute carrier family 8 (sodium/calcium exchanger) [Source:Projected from Anopheles gambiae (AGAP002859) VB Community Annotation]	upstream_gene_variant	MODIFIER	AFUN019365	c.-3296G>A
AfunF3_2	8639530	C	T	chr1_2354	5.31363	AFUN021913	NA	cathepsin F [Source:Projected from Anopheles gambiae (AGAP002879) VB Community Annotation]	upstream_gene_variant	MODIFIER	AFUN014894	c.-181C>T
AfunF3_2	8639530	C	T	chr1_2354	5.31363	AFUN021913	NA	cathepsin F [Source:Projected from Anopheles gambiae (AGAP002879) VB Community Annotation]	intron_variant	MODIFIER	AFUN021913	c.4829+21G>A
AfunF3_2	8639530	C	T	chr1_2354	5.31363	AFUN021913	NA	cathepsin F [Source:Projected from Anopheles gambiae (AGAP002879) VB Community Annotation]	upstream_gene_variant	MODIFIER	AFUN014894	c.-4851C>T
AfunF3_2	8639530	C	T	chr1_2354	5.31363	AFUN021913	NA	cathepsin F [Source:Projected from Anopheles gambiae (AGAP002879) VB Community Annotation]	upstream_gene_variant	MODIFIER	AFUN014894	c.-4851C>T
AfunF3_2	8639530	C	T	chr1_2354	5.31363	AFUN021913	NA	cathepsin F [Source:Projected from Anopheles gambiae (AGAP002879) VB Community Annotation]	upstream_gene_variant	MODIFIER	AFUN014894	c.-4070C>T
AfunF3_2	8639530	C	T	chr1_2354	5.31363	AFUN021913	NA	cathepsin F [Source:Projected from Anopheles gambiae (AGAP002879) VB Community Annotation]	downstream_gene_variant	MODIFIER	AFUN008368	c.*3921C>T
AfunF3_2	8639530	C	T	chr1_2354	5.31363	AFUN021913	NA	cathepsin F [Source:Projected from Anopheles gambiae (AGAP002879) VB Community Annotation]	upstream_gene_variant	MODIFIER	AFUN021914	c.-3282G>A
AfunF3_2	8674538	A	G	chr1_2356	5.31363	AFUN020834	NA	G_PROTEIN_RECEP_F1_2 domain-containing protein [Source:UniProtKB/TrEMBL;Acc:A0A4Y0BLM6]	intron_variant	MODIFIER	AFUN020834	c.250+3869A>G
AfunF3_2	8692774	A	G	chr1_2359	5.31363	AFUN020834	NA	G_PROTEIN_RECEP_F1_2 domain-containing protein [Source:UniProtKB/TrEMBL;Acc:A0A4Y0BLM6]	synonymous_variant	LOW	AFUN020834	c.525A>G	p.Thr175Thr
AfunF3_2	8692957	C	T	chr1_2363	5.31363	AFUN020834	NA	G_PROTEIN_RECEP_F1_2 domain-containing protein [Source:UniProtKB/TrEMBL;Acc:A0A4Y0BLM6]	synonymous_variant	LOW	AFUN020834	c.708C>T	p.Ala236Ala
AfunF3_2	8693044	A	G	chr1_2365	5.31363	AFUN020834	NA	G_PROTEIN_RECEP_F1_2 domain-containing protein [Source:UniProtKB/TrEMBL;Acc:A0A4Y0BLM6]	synonymous_variant	LOW	AFUN020834	c.795A>G	p.Gln265Gln
AfunF3_2	8694266	A	G	chr1_2369	5.31363	AFUN020834	NA	G_PROTEIN_RECEP_F1_2 domain-containing protein [Source:UniProtKB/TrEMBL;Acc:A0A4Y0BLM6]	3_prime_UTR_variant	MODIFIER	AFUN020834	c.*424A>G
AfunF3_2	8694339	T	A	chr1_2371	5.31363	AFUN020834	NA	G_PROTEIN_RECEP_F1_2 domain-containing protein [Source:UniProtKB/TrEMBL;Acc:A0A4Y0BLM6]	3_prime_UTR_variant	MODIFIER	AFUN020834	c.*497T>A
AfunF3_2	8809003	T	A	chr1_2389	5.31363	AFUN008378	NA	G_PROTEIN_RECEP_F1_2 domain-containing protein [Source:UniProtKB/TrEMBL;Acc:A0A182RQ41]	intron_variant	MODIFIER	AFUN008378	c.-446+3318T>A
AfunF3_2	8809200	C	G	chr1_2391	5.31363	AFUN008378	NA	G_PROTEIN_RECEP_F1_2 domain-containing protein [Source:UniProtKB/TrEMBL;Acc:A0A182RQ41]	intron_variant	MODIFIER	AFUN008378	c.-446+3515C>G
AfunF3_2	8817747	T	C	chr1_2398	5.31363	AFUN008378	NA	G_PROTEIN_RECEP_F1_2 domain-containing protein [Source:UniProtKB/TrEMBL;Acc:A0A182RQ41]	intron_variant	MODIFIER	AFUN008378	c.-446+12062T>C
AfunF3_2	8817786	A	G	chr1_2401	5.31363	AFUN008378	NA	G_PROTEIN_RECEP_F1_2 domain-containing protein [Source:UniProtKB/TrEMBL;Acc:A0A182RQ41]	intron_variant	MODIFIER	AFUN008378	c.-446+12101A>G
AfunF3_2	8859327	C	G	chr1_2402	5.31363	AFUN008378	NA	G_PROTEIN_RECEP_F1_2 domain-containing protein [Source:UniProtKB/TrEMBL;Acc:A0A182RQ41]	intron_variant	MODIFIER	AFUN008378	c.-378+130C>G
AfunF3_2	8873906	T	C	chr1_2403	5.31363	AFUN008378	NA	G_PROTEIN_RECEP_F1_2 domain-containing protein [Source:UniProtKB/TrEMBL;Acc:A0A182RQ41]	intron_variant	MODIFIER	AFUN008378	c.-377-4200T>C
AfunF3_2	9089926	G	A	chr1_2438	5.31363	AFUN003912	NA	allatostatin receptor [Source:Projected from Anopheles gambiae (AGAP001774) VB Community Annotation]	intron_variant	MODIFIER	AFUN003912	c.294+2564G>A

## Sheet: Dataset_4
Dataset 4: Genoytping of the 6.5kb SV structural variant in the individual from the F7 isofemale family.
Sample	Genptype
AL1	RS
AL2	RS
AL3	RR		Alive summary			Total R
AL4	RR			RR	16	47
AL5	RR			RS	31
AL6	RR			SS	1
AL7	RR			total	48				Formula for calculating allel frequencey
AL8	RS
AL9	RS		Frequency of R		F (R)	0.65625			FR= frequency of RRistant alelle = (2X Total of RR and RS)/2N
AL10	RR		Frequency of S		F(S)	0.34375
AL11	RS									Where N= Total number of individuals genotyped
AL12	RS
AL13	RS
AL14	RS		Dead Summary			Total R			F(S) = Frequency of SSceptible allele and is calculated as 1-FR
AL15	RR			RR	3	29
AL16	RR			RS	26
AL17	RS			SS	19
AL18	RR			total	48
AL19	RS
AL20	RS		Frequency of R		F (R)	0.333333
AL21	RS		Frequency of S		F(S)	0.666667
AL22	RS
AL23	RS
AL24	RS
AL25	RR		Raw Data						Odd Ratio
AL26	RS		genotype	SS	RS	RR	total			RRvsSS	RRvsRS	RSvsSS
AL27	RS		Dead	19	26	3	48		Odd Ratio	101.33	4.4731	22.6538
AL28	SS		Alive	1	31	16	48		Pvalue	P=0.0001	P = 0.0283	P = 0.0032
AL29	RR		total	20	57	19	96		CI	9.5784 to 1072.0396	1.1727 to 17.0621	2.8376 to 180.8557
AL30	RS
AL31	RR
AL32	RS		Genotype frequency
AL33	RS		genotype	SS	RS	RR
AL34	RS		Dead	95	45.614	15.7895
AL35	RS		Alive	5	54.386	84.2105
AL36	RS
AL37	RS
AL38	RR
AL39	RS
AL40	RS
AL41	RS
AL42	RR
AL43	RS
AL44	RS
AL45	RR
AL46	RS
AL47	RR
AL48	RS
DE1	SS
DE2	SS
DE3	SS
DE4	RS
DE5	RS
DE6	RS
DE7	SS
DE8	SS
DE9	RS
DE10	RS
DE11	RR
DE12	SS
DE13	RS
DE14	RS
DE15	RS
DE16	RS
DE17	RR
DE18	SS
DE19	RS
DE20	SS
DE21	RS
DE22	RS
DE23	SS
DE24	RS
DE25	SS
DE26	RS
DE27	SS
DE28	RS
DE29	RS
DE30	RR
DE31	SS
DE32	RS
DE33	RS
DE34	RS
DE35	RS
DE36	RS
DE37	RS
DE38	RS
DE39	SS
DE40	SS
DE41	SS
DE42	SS
DE43	RS
DE44	RS
DE45	RS
DE46	SS
DE47	SS
DE48	SS

## Sheet: Dataset_5
Dataset 5: Genoytping of the CYP6p9a in the individual from the F7 isofemale family.
Samples	Genotype
AL1	RS
AL2	RS
AL3	RR		Alive summary			Total R
AL4	RR			RR	17	47
AL5	RR			RS	30
AL6	RR			SS	1
AL7	RR			total	48				Formula for calculating allel frequencey
AL8	RS
AL9	RS		Frequency of R		F (R)	0.666667			FR= frequency of RRistant alelle = (2X Total of RR and RS)/2N
AL10	RR		Frequency of S		F(S)	0.333333
AL11	RS									Where N= Total number of individuals genotyped
AL12	RS
AL13	RS
AL14	RS		Dead Summary			Total R			F(S) = Frequency of SSceptible allele and is calculated as 1-FR
AL15	RR			RR	3	30
AL16	RR			RS	27
AL17	RR			SS	18
AL18	RS			total	48
AL19	RR
AL20	RS		Frequency of R		F (R)	0.34375
AL21	RS		Frequency of S		F(S)	0.65625
AL22	RS
AL23	RS
AL24	RS
AL25	RS		Raw Data
AL26	RR		genotype	SS	RS	RR	total			RRvsSS	RRvsRS	RSvsSS
AL27	RS		Dead	18	27	3	48		Odd Ratio	102	5.1	20
AL28	RS		Alive	1	30	17	48		Pvalue	P = 0.0001	P = 0.0166	P = 0.0048
AL29	SS		total	19	57	20	96		CI	9.6473 to 1078.4314	1.3448 to 19.3409	2.4992 to 160.0492
AL30	RR
AL31	RS
AL32	RR		Genotype frequency
AL33	RS		genotype	SS	RS	RR
AL34	RS		Dead	94.7368	47.3684	15
AL35	RS		Alive	5.26316	52.6316	85
AL36	RS
AL37	RS
AL38	RS
AL39	RR
AL40	RS
AL41	RS
AL42	RS
AL43	RR
AL44	RS
AL45	RS
AL46	RR
AL47	RS
AL48	RR
DE1	RS
DE2	RS
DE3	SS
DE4	SS
DE5	SS
DE6	RS
DE7	RS
DE8	RS
DE9	SS
DE10	SS
DE11	RS
DE12	RS
DE13	RR
DE14	SS
DE15	RS
DE16	RS
DE17	RS
DE18	RS
DE19	RR
DE20	SS
DE21	RS
DE22	SS
DE23	RS
DE24	RS
DE25	RS
DE26	SS
DE27	RS
DE28	SS
DE29	RS
DE30	RS
DE31	RR
DE32	SS
DE33	SS
DE34	RS
DE35	RS
DE36	SS
DE37	RS
DE38	RS
DE39	RS
DE40	SS
DE41	SS
DE42	RS
DE43	SS
DE44	RS
DE45	RS
DE46	RS
DE47	SS
DE48	SS

## Sheet: Dataset_6
Dataset 6: Genoytping of the CYP6p9a and the 6.5 Kb structural variant in the individual from the F7 isofemale family.
Sample	Genptype cypcp9a	6.5Kb SV	Genotype code
AL1	het	het	3
AL2	het	het	3
AL3	res	res	1
AL4	res	res	1		Alive summary			Total R
AL5	res	res	1		1	RR/RR	16	47
AL6	res	res	1		2	RR/RS
AL7	res	res	1		3	RS/RS	31
AL8	het	het	3		4	SS/RS
AL9	het	het	3		5	SS/SS	1	FR	0.65625
AL10	res	res	1			total	48	FS	0.34375
AL11	het	het	3
AL12	het	het	3
AL13	het	het	3
AL14	het	het	3		Alive summary
AL15	res	res	1		1	RR/RR	3	Total R
AL16	res	res	1		2	RR/RS		28
AL17	het	het	3		3	RS/RS	25
AL18	res	res	1		4	SS/RS
AL19	het	het	3		5	SS/SS	20
AL20	het	het	3			total	48
AL21	het	het	3					FR	0.322917
AL22	het	het	3					FS	0.677083
AL23	het	het	3
AL24	het	het	3
AL25	res	res	1
AL26	het	het	3		Raw Data
AL27	het	het	3		genotype	SS/SS	RS/RS	RR/RR	total
AL28	sus	sus	5		Alive	1	31	16	48
AL29	res	res	1		Dead	20	25	3	48
AL30	het	het	3		total	21	56	19	96
AL31	res	res	1
AL32	het	het	3
AL33	het	het	3		Genotype frequecy
AL34	het	het	3		genotype	SS/SS	RS/RS	RR/RR				RR/RRvsSS/SS	RRvsRS	RSvsSS
AL35	het	het	3		Alive	4.7619	55.3571	84.2105			Odd Ratio	106.667	4.3011	24.8
AL36	het	het	3		Dead	95.2381	44.6429	15.7895			Pvalue	P = 0.0001	P = 0.0330	P = 0.0024
AL37	het	het	3								CI	10.1042 to 1126.0461	1.1251 to 16.4421	3.1096 to 197.7894
AL38	res	res	1
AL39	het	het	3
AL40	het	het	3
AL41	het	het	3
AL42	res	res	1
AL43	het	het	3
AL44	het	het	3
AL45	res	res	1
AL46	het	het	3
AL47	res	res	1
AL48	het	het	3
DE1	sus	sus	5
DE2	sus	sus	5
DE3	sus	sus	5
DE4	het	het	3
DE5	het	het	3
DE6	het	het	3
DE7	sus	sus	5
DE8	sus	sus	5
DE9	het	het	3
DE10	het	het	5
DE11	res	res	1
DE12	sus	sus	5
DE13	het	het	3
DE14	het	het	3
DE15	het	het	3
DE16	het	het	3
DE17	res	res	1
DE18	sus	sus	5
DE19	het	het	3
DE20	sus	sus	5
DE21	het	het	3
DE22	het	het	3
DE23	sus	sus	5
DE24	het	het	3
DE25	sus	sus	5
DE26	het	het	3
DE27	sus	sus	5
DE28	het	het	3
DE29	het	het	3
DE30	res	res	1
DE31	sus	sus	5
DE32	het	het	3
DE33	het	het	3
DE34	het	het	3
DE35	het	het	3
DE36	het	het	3
DE37	het	het	3
DE38	het	het	3
DE39	sus	sus	5
DE40	sus	sus	5
DE41	sus	sus	5
DE42	sus	sus	5
DE43	het	het	3
DE44	het	het	3
DE45	het	het	3
DE46	sus	sus	5
DE47	sus	sus	5
DE48	sus	sus	5

## Sheet: Dataset_7
Dataset 7: Genes identified in the candidate region identified using BSA in the F7 isofemale family
chr	start	end	width	strand	ID	Name	description
AfunF3_2	13576437	13577016	580	+	AFUN000840	NA	AN1-type domain-containing protein [Source:UniProtKB/TrEMBL;Acc:A0A182R3U9]
AfunF3_2	13577014	13580274	3261	-	AFUN000841	NA	26S proteasome non-ATPase regulatory subunit 2 [Source:UniProtKB/TrEMBL;Acc:A0A182R3V0]
AfunF3_2	13580822	13586805	5984	+	AFUN000842	NA	lysophosphatidylglycerol acyltransferase [Source:Projected from Anopheles gambiae (AGAP002482) VB Community Annotation]
AfunF3_2	13586833	13590095	3263	-	AFUN000843	NA	ketohexokinase [Source:Projected from Anopheles gambiae (AGAP002483) VB Community Annotation]
AfunF3_2	13605788	13607997	2210	-	AFUN000846	NA	unspecified product
AfunF3_2	13611764	13623024	11261	+	AFUN000847	NA	unspecified product
AfunF3_2	13201747	13204189	2443	-	AFUN001170	NA	Secreted protein [Source:UniProtKB/TrEMBL;Acc:A0A182R4S8]
AfunF3_2	13150191	13193023	42833	-	AFUN001171	NA	Arrestin_C domain-containing protein [Source:UniProtKB/TrEMBL;Acc:A0A182R4S9]
AfunF3_2	13147890	13148658	769	+	AFUN001172	NA	14 kDa phosphohistidine phosphatase [Source:Projected from Anopheles gambiae (AGAP002078) VB Community Annotation]
AfunF3_2	13146274	13147775	1502	-	AFUN001173	NA	tRNA pseudouridine synthase [Source:Projected from Anopheles gambiae (AGAP002077) VB Community Annotation]
AfunF3_2	13113432	13118840	5409	-	AFUN001177	NA	glycerol kinase [Source:Projected from Anopheles gambiae (AGAP001563) VB Community Annotation]
AfunF3_2	13104623	13113008	8386	-	AFUN001178	NA	G_PROTEIN_RECEP_F2_4 domain-containing protein [Source:UniProtKB/TrEMBL;Acc:A0A182R4T6]
AfunF3_2	13085495	13103024	17530	+	AFUN001179	NA	G_PROTEIN_RECEP_F1_2 domain-containing protein [Source:UniProtKB/TrEMBL;Acc:A0A182R4T7]
AfunF3_2	13075298	13076540	1243	+	AFUN001180	NA	homeobox protein GSH [Source:Projected from Anopheles gambiae (AGAP001560) VB Community Annotation]
AfunF3_2	13058182	13062497	4316	-	AFUN001181	NA	RNA polymerase-associated protein CTR9 [Source:Projected from Anopheles gambiae (AGAP001559) VB Community Annotation]
AfunF3_2	13053465	13058098	4634	+	AFUN001182	NA	G-protein coupled receptors family 1 profile domain-containing protein [Source:UniProtKB/TrEMBL;Acc:A0A7M4Y5T6]
AfunF3_2	12958648	12992427	33780	+	AFUN001185	NA	solute carrier family 12 (sodium/potassium/chloride transporter), member [Source:Projected from Anopheles gambiae (AGAP001557) VB Community Annotation]
AfunF3_2	12944578	12952905	8328	+	AFUN001186	NA	unspecified product
AfunF3_2	12946820	12949267	2448	-	AFUN001187	NA	Odorant binding protein 7 [Source:UniProtKB/TrEMBL;Acc:E5FD93]
AfunF3_2	12941559	12944293	2735	-	AFUN001188	NA	unspecified product
AfunF3_2	12939712	12941395	1684	+	AFUN001189	NA	unspecified product
AfunF3_2	12928885	12939304	10420	+	AFUN001190	NA	unspecified product
AfunF3_2	12920345	12923193	2849	-	AFUN001191	NA	Fibrinogen C-terminal domain-containing protein [Source:UniProtKB/TrEMBL;Acc:A0A182R4U9]
AfunF3_2	12893472	12897846	4375	+	AFUN001196	NA	sodium-coupled monocarboxylate transporter [Source:Projected from Anopheles gambiae (AGAP001550) VB Community Annotation]
AfunF3_2	12888818	12892151	3334	+	AFUN001197	NA	3'-5' exonuclease domain-containing protein [Source:UniProtKB/TrEMBL;Acc:A0A182R4V5]
AfunF3_2	12887818	12888507	690	-	AFUN001198	RpS23	40S ribosomal protein S23 [Source:UniProtKB/TrEMBL;Acc:A0A182R4V6]
AfunF3_2	12884598	12886762	2165	-	AFUN001199	NA	Stress-associated endoplasmic reticulum protein [Source:Projected from Anopheles gambiae (AGAP001548) VB Community Annotation]
AfunF3_2	12876023	12879968	3946	-	AFUN001201	NA	tripartite motif-containing protein [Source:Projected from Anopheles gambiae (AGAP001544) VB Community Annotation]
AfunF3_2	12863435	12865107	1673	-	AFUN001202	NA	DUF243 domain-containing protein [Source:UniProtKB/TrEMBL;Acc:A0A182R4W0]
AfunF3_2	12860024	12862516	2493	+	AFUN001203	NA	cuticular protein TWDL family [Source:Projected from Anopheles gambiae (AGAP013269) VB Community Annotation]
AfunF3_2	12839551	12851738	12188	-	AFUN001204	NA	unspecified product
AfunF3_2	12819903	12823324	3422	-	AFUN001205	NA	MATH domain-containing protein [Source:UniProtKB/TrEMBL;Acc:A0A7M4Y2N8]
AfunF3_2	12817220	12819512	2293	-	AFUN001206	NA	Histone acetyltransferase [Source:UniProtKB/TrEMBL;Acc:A0A182R4W4]
AfunF3_2	12815573	12817204	1632	+	AFUN001207	NA	splicing factor 3B subunit [Source:Projected from Anopheles gambiae (AGAP001538) VB Community Annotation]
AfunF3_2	12812312	12815237	2926	-	AFUN001208	NA	chromosome transmission fidelity protein [Source:Projected from Anopheles gambiae (AGAP001537) VB Community Annotation]
AfunF3_2	12770008	12796343	26336	+	AFUN001210	NA	unspecified product
AfunF3_2	12725447	12741699	16253	+	AFUN001211	NA	histone-lysine N-methyltransferase ASH1L [Source:Projected from Anopheles gambiae (AGAP001535) VB Community Annotation]
AfunF3_2	12721135	12724771	3637	-	AFUN001212	NA	P-type domain-containing protein [Source:UniProtKB/TrEMBL;Acc:A0A182R4X0]
AfunF3_2	12707034	12712737	5704	+	AFUN001213	NA	Rab3 GTPase-activating protein regulatory subunit [Source:Projected from Anopheles gambiae (AGAP001533) VB Community Annotation]
AfunF3_2	12672339	12699467	27129	-	AFUN001214	NA	G_PROTEIN_RECEP_F1_2 domain-containing protein [Source:UniProtKB/TrEMBL;Acc:A0A182R4X2]
AfunF3_2	12651080	12652134	1055	-	AFUN001215	NA	RING-type domain-containing protein [Source:UniProtKB/TrEMBL;Acc:A0A182R4X3]
AfunF3_2	12649768	12651048	1281	+	AFUN001216	NA	H/ACA ribonucleoprotein complex subunit [Source:UniProtKB/TrEMBL;Acc:A0A182R4X4]
AfunF3_2	12648829	12649463	635	-	AFUN001217	NA	U6 snRNA-associated Sm-like protein LSm3 [Source:UniProtKB/TrEMBL;Acc:A0A182R4X5]
AfunF3_2	12646956	12648855	1900	+	AFUN001218	NA	glyoxylate/hydroxypyruvate reductase [Source:Projected from Anopheles gambiae (AGAP013478) VB Community Annotation]
AfunF3_2	12645734	12646738	1005	-	AFUN001219	NA	unspecified product
AfunF3_2	12636741	12644481	7741	+	AFUN001220	NA	golgi-specific brefeldin a-resistance factor [Source:Projected from Anopheles gambiae (AGAP001527) VB Community Annotation]
AfunF3_2	12634439	12636214	1776	-	AFUN001221	NA	non-specific serine/threonine protein kinase [Source:UniProtKB/TrEMBL;Acc:A0A7M4Y448]
AfunF3_2	12632276	12634289	2014	-	AFUN001222	NA	unspecified product
AfunF3_2	12574585	12577102	2518	+	AFUN001226	NA	mRNA (2'-O-methyladenosine-N6-)-methyltransferase [Source:Projected from Anopheles gambiae (AGAP002895) VB Community Annotation]
AfunF3_2	12520173	12533372	13200	-	AFUN001227	NA	Costars domain-containing protein [Source:UniProtKB/TrEMBL;Acc:A0A4Y0AM98]
AfunF3_2	12503166	12509565	6400	+	AFUN001229	NA	glutamate--cysteine ligase catalytic subunit [Source:Projected from Anopheles gambiae (AGAP001512) VB Community Annotation]
AfunF3_2	12501907	12502556	650	-	AFUN001230	NA	Secreted protein [Source:UniProtKB/TrEMBL;Acc:A0A182R4Y8]
AfunF3_2	12485729	12486978	1250	-	AFUN001232	NA	unspecified product
AfunF3_2	12484070	12484906	837	-	AFUN001233	NA	unspecified product
AfunF3_2	12479044	12483216	4173	-	AFUN001234	NA	Fe2OG dioxygenase domain-containing protein [Source:UniProtKB/TrEMBL;Acc:A0A182R4Z2]
AfunF3_2	12476237	12478330	2094	-	AFUN001235	NA	guanine nucleotide-binding protein subunit beta, other [Source:Projected from Anopheles gambiae (AGAP001506) VB Community Annotation]
AfunF3_2	12469120	12470564	1445	-	AFUN001237	NA	mitochondrial 10 kDa heat shock protein [Source:Projected from Anopheles gambiae (AGAP001502) VB Community Annotation]
AfunF3_2	12467389	12469116	1728	+	AFUN001238	NA	Regucalcin protein [Source:Projected from Anopheles gambiae (AGAP001501) VB Community Annotation]
AfunF3_2	12463155	12466991	3837	-	AFUN001239	NA	unspecified product
AfunF3_2	12452597	12463151	10555	+	AFUN001240	NA	G_PROTEIN_RECEP_F1_2 domain-containing protein [Source:UniProtKB/TrEMBL;Acc:A0A182R4Z8]
AfunF3_2	12446237	12449520	3284	-	AFUN001241	NA	G_PROTEIN_RECEP_F1_2 domain-containing protein [Source:UniProtKB/TrEMBL;Acc:A0A182R4Z9]
AfunF3_2	12424936	12445851	20916	-	AFUN001242	NA	Alpha-actinin, sarcomeric [Source:Projected from Anopheles gambiae (AGAP001497) UniProtKB/Swiss-Prot;Acc:Q7PKQ5]
AfunF3_2	12416436	12422248	5813	+	AFUN001243	NA	unspecified product
AfunF3_2	12335167	12337855	2689	+	AFUN001246	NA	unspecified product
AfunF3_2	12333776	12334902	1127	-	AFUN001247	NA	Leucine-rich repeat-containing protein [Source:Projected from Anopheles gambiae (AGAP001491) VB Community Annotation]
AfunF3_2	12321492	12333187	11696	-	AFUN001248	NA	Innexin [Source:UniProtKB/TrEMBL;Acc:A0A182R506]
AfunF3_2	12206310	12219348	13039	+	AFUN001254	NA	NRF domain-containing protein [Source:UniProtKB/TrEMBL;Acc:A0A182R512]
AfunF3_2	12197857	12199750	1894	+	AFUN001255	NA	26S proteasome non-ATPase regulatory subunit [Source:Projected from Anopheles gambiae (AGAP001490) VB Community Annotation]
AfunF3_2	12195436	12197546	2111	-	AFUN001256	NA	AP-3 complex subunit mu [Source:Projected from Anopheles gambiae (AGAP001484) VB Community Annotation]
AfunF3_2	12193600	12195331	1732	+	AFUN001257	NA	Homeobox domain-containing protein [Source:UniProtKB/TrEMBL;Acc:A0A182R515]
AfunF3_2	12180030	12185006	4977	-	AFUN001258	NA	unspecified product
AfunF3_2	12157363	12159123	1761	-	AFUN001260	NA	Innexin [Source:UniProtKB/TrEMBL;Acc:A0A182R518]
AfunF3_2	12148516	12154986	6471	-	AFUN001261	NA	Innexin inx2 [Source:Projected from Anopheles gambiae (AGAP001476) VB Community Annotation]
AfunF3_2	12143931	12148505	4575	+	AFUN001262	NA	C2 domain-containing protein [Source:UniProtKB/TrEMBL;Acc:A0A182R520]
AfunF3_2	12141200	12142563	1364	+	AFUN001263	NA	myosuppressin [Source:Projected from Anopheles gambiae (AGAP001474) VB Community Annotation]
AfunF3_2	12134704	12139938	5235	-	AFUN001264	NA	propionyl-CoA synthetase [Source:Projected from Anopheles gambiae (AGAP001473) VB Community Annotation]
AfunF3_2	12129892	12134693	4802	+	AFUN001266	NA	SAP domain-containing protein [Source:UniProtKB/TrEMBL;Acc:A0A182R524]
AfunF3_2	12112071	12121781	9711	+	AFUN001268	NA	Protein tyrosine phosphatase, receptor type, f polypeptide (PTPRF) interacting protein (liprin) [Source:Projected from Anopheles gambiae (AGAP001469) VB Community Annotation]
AfunF3_2	12099120	12110579	11460	-	AFUN001269	NA	unspecified product
AfunF3_2	12092119	12093454	1336	-	AFUN001271	NA	DAMOX [Source:Projected from Anopheles gambiae (AGAP001098) VB Community Annotation]
AfunF3_2	12073694	12077242	3549	+	AFUN001273	NA	carboxylesterase [Source:Projected from Anopheles gambiae (AGAP001101) VB Community Annotation]
AfunF3_2	12064293	12072188	7896	-	AFUN001274	NA	C-myc promoter-binding protein [Source:Projected from Anopheles gambiae (AGAP001102) VB Community Annotation]
AfunF3_2	12061642	12063691	2050	+	AFUN001275	NA	mitogen-activated protein kinase kinase [Source:Projected from Anopheles gambiae (AGAP001103) VB Community Annotation]
AfunF3_2	12057165	12061180	4016	-	AFUN001276	NA	chromatin assembly factor 1 subunit A [Source:Projected from Anopheles gambiae (AGAP001104) VB Community Annotation]
AfunF3_2	12053211	12055991	2781	-	AFUN001277	NA	unspecified product
AfunF3_2	11902851	11923357	20507	-	AFUN001278	NA	Disconnected protein [Source:Projected from Anopheles gambiae (AGAP001106) VB Community Annotation]
AfunF3_2	11861173	11864835	3663	-	AFUN001279	NA	unspecified product
AfunF3_2	11859736	11861146	1411	+	AFUN001280	NA	Mitochondrial import inner membrane translocase subunit TIM50 [Source:UniProtKB/TrEMBL;Acc:A0A182R538]
AfunF3_2	11857467	11858354	888	+	AFUN001281	NA	CAP-Gly domain-containing protein [Source:UniProtKB/TrEMBL;Acc:A0A182R539]
AfunF3_2	11832621	11840162	7542	-	AFUN001284	NA	Sorting nexin family member 27 isoform [Source:Projected from Anopheles gambiae (AGAP001110) VB Community Annotation]
AfunF3_2	11821253	11832285	11033	-	AFUN001285	NA	unspecified product
AfunF3_2	11824475	11826659	2185	+	AFUN001286	NA	Cilia- and flagella-associated protein 45 [Source:UniProtKB/TrEMBL;Acc:A0A182R544]
AfunF3_2	11784941	11788358	3418	-	AFUN001289	Gr38	gustatory receptor
AfunF3_2	11774443	11776433	1991	+	AFUN001290	Gr42	gustatory receptor
AfunF3_2	11758752	11760491	1740	+	AFUN001291	NA	D-amino-acid oxidase [Source:Projected from Anopheles gambiae (AGAP001116) VB Community Annotation]
AfunF3_2	11754830	11755593	764	-	AFUN001292	NA	unspecified product
AfunF3_2	11734530	11740721	6192	-	AFUN001293	NA	unspecified product
AfunF3_2	11683805	11704292	20488	-	AFUN001294	NA	unspecified product
AfunF3_2	124822	131102	6281	+	AFUN001450	NA	AP-1 complex subunit sigma 1/2 [Source:Projected from Anopheles gambiae (AGAP004283) VB Community Annotation]
AfunF3_2	19946	51434	31489	+	AFUN001454	NA	unspecified product
AfunF3_2	9919	11476	1558	+	AFUN001455	NA	unspecified product
AfunF3_2	4093443	4121615	28173	+	AFUN001458	NA	tubulin polyglutamylase TTLL5 [Source:Projected from Anopheles gambiae (AGAP004288) VB Community Annotation]
AfunF3_2	4091576	4092913	1338	-	AFUN001459	NA	Molybdopterin synthase catalytic subunit [Source:Projected from Anopheles gambiae (AGAP013168) UniProtKB/Swiss-Prot;Acc:Q7QAD7]
AfunF3_2	4085844	4091171	5328	-	AFUN001460	NA	protein phosphatase 1D (formerly 2C) [Source:Projected from Anopheles gambiae (AGAP004291) VB Community Annotation]
AfunF3_2	4082847	4085746	2900	+	AFUN001461	NA	Leucine-zipper-like transcriptional regulator [Source:Projected from Anopheles gambiae (AGAP004292) VB Community Annotation]
AfunF3_2	4079014	4082551	3538	-	AFUN001462	NA	Ska2 N-terminal domain-containing protein [Source:UniProtKB/TrEMBL;Acc:A0A182R5L9]
AfunF3_2	4075138	4078719	3582	-	AFUN001463	Ubqn	Ubiquilin [Source:UniProtKB/TrEMBL;Acc:A0A182R5M0]
AfunF3_2	4072889	4073973	1085	-	AFUN001465	NA	DTW domain-containing protein [Source:Projected from Anopheles gambiae (AGAP004295) VB Community Annotation]
AfunF3_2	4072289	4072874	586	+	AFUN001466	NA	signal peptidase complex subunit [Source:Projected from Anopheles gambiae (AGAP004296) VB Community Annotation]
AfunF3_2	4069478	4072046	2569	-	AFUN001467	NA	Epimerase domain-containing protein [Source:UniProtKB/TrEMBL;Acc:A0A182R5M4]
AfunF3_2	4064174	4067627	3454	+	AFUN001468	NA	calcineurin beta subunit [Source:Projected from Anopheles gambiae (AGAP004298) VB Community Annotation]
AfunF3_2	4059557	4061660	2104	+	AFUN001469	NA	helix-loop-helix protein hen [Source:Projected from Anopheles gambiae (AGAP004299) VB Community Annotation]
AfunF3_2	4056807	4058647	1841	-	AFUN001470	NA	Ataxin-10 [Source:UniProtKB/TrEMBL;Acc:A0A182R5M7]
AfunF3_2	4055524	4056849	1326	+	AFUN001471	NA	phosphatidylinositol glycan, class K [Source:Projected from Anopheles gambiae (AGAP004301) VB Community Annotation]
AfunF3_2	4031485	4054786	23302	-	AFUN001472	NA	ZAD domain-containing protein [Source:UniProtKB/TrEMBL;Acc:A0A182R5M9]
AfunF3_2	4021776	4028782	7007	+	AFUN001473	NA	Integrin alpha-ps [Source:Projected from Anopheles gambiae (AGAP004303) VB Community Annotation]
AfunF3_2	3991469	4019919	28451	+	AFUN001474	NA	ubiquitin-like [Source:Projected from Anopheles gambiae (AGAP013294) VB Community Annotation]
AfunF3_2	3989510	3990853	1344	+	AFUN001475	NA	aprataxin [Source:Projected from Anopheles gambiae (AGAP004307) VB Community Annotation]
AfunF3_2	3960253	3967254	7002	-	AFUN001477	NA	phosphopantothenate-cysteine ligase [Source:Projected from Anopheles gambiae (AGAP004311) VB Community Annotation]
AfunF3_2	3957416	3960113	2698	-	AFUN001478	NA	CLASP N-terminal domain-containing protein [Source:UniProtKB/TrEMBL;Acc:A0A182R5N5]
AfunF3_2	3956353	3957378	1026	+	AFUN001479	NA	gustatory receptor [Source:Projected from Anopheles gambiae (AGAP029199) VB Community Annotation]
AfunF3_2	3950040	3952857	2818	-	AFUN001481	NA	Protein kinase domain-containing protein [Source:UniProtKB/TrEMBL;Acc:A0A182R5N7]
AfunF3_2	3946589	3947336	748	-	AFUN001482	NA	Clip domain-containing protein [Source:UniProtKB/TrEMBL;Acc:A0A182R5N8]
AfunF3_2	3933784	3935513	1730	-	AFUN001484	NA	P53 domain-containing protein [Source:UniProtKB/TrEMBL;Acc:A0A182R5P0]
AfunF3_2	3863915	3933726	69812	+	AFUN001485	NA	unspecified product
AfunF3_2	3862648	3863537	890	-	AFUN001486	NA	Peptidyl-prolyl cis-trans isomerase [Source:UniProtKB/TrEMBL;Acc:A0A182R5P2]
AfunF3_2	3860185	3862615	2431	+	AFUN001487	NA	CPL domain-containing protein [Source:UniProtKB/TrEMBL;Acc:A0A182R5P3]
AfunF3_2	3840552	3859752	19201	-	AFUN001488	NA	PH domain-containing protein [Source:UniProtKB/TrEMBL;Acc:A0A182R5P4]
AfunF3_2	3838260	3839987	1728	+	AFUN001489	NA	Protein yellow [Source:Projected from Anopheles gambiae (AGAP004324) VB Community Annotation]
AfunF3_2	3830968	3835930	4963	-	AFUN001490	NA	unspecified product
AfunF3_2	3814396	3825452	11057	+	AFUN001492	NA	FAM193 C-terminal domain-containing protein [Source:UniProtKB/TrEMBL;Acc:A0A182R5P8]
AfunF3_2	3785518	3805228	19711	-	AFUN001493	NA	unspecified product
AfunF3_2	4378518	4382227	3710	+	AFUN001495	NA	Protein unc-45 homolog B [Source:Projected from Anopheles gambiae (AGAP003727) VB Community Annotation]
AfunF3_2	4376282	4378276	1995	-	AFUN001496	NA	unspecified product
AfunF3_2	4376401	4377078	678	+	AFUN001497	NA	J domain-containing protein [Source:UniProtKB/TrEMBL;Acc:A0A7M4Y4K8]
AfunF3_2	4369027	4373230	4204	-	AFUN001498	NA	Neutral ceramidase [Source:UniProtKB/TrEMBL;Acc:A0A7M4Y379]
AfunF3_2	4367466	4368800	1335	-	AFUN001499	NA	VPS37 C-terminal domain-containing protein [Source:UniProtKB/TrEMBL;Acc:A0A7M4Y385]
AfunF3_2	4366490	4367278	789	-	AFUN001500	NA	CG8675-PA [Source:UniProtKB/TrEMBL;Acc:A0A182R5Q6]
AfunF3_2	4361838	4366479	4642	+	AFUN001501	NA	alpha-tocopherol transfer protein-like protein [Source:Projected from Anopheles gambiae (AGAP003733) VB Community Annotation]
AfunF3_2	4348003	4358301	10299	-	AFUN001502	NA	CRAL-TRIO domain-containing protein [Source:UniProtKB/TrEMBL;Acc:A0A182R5Q8]
AfunF3_2	4254755	4255855	1101	+	AFUN001507	NA	ESF2/ABP1 family protein [Source:Projected from Anopheles gambiae (AGAP003737) VB Community Annotation]
AfunF3_2	4224737	4235367	10631	+	AFUN001510	NA	unspecified product
AfunF3_2	4221269	4223496	2228	-	AFUN001511	NA	BHLH domain-containing protein [Source:UniProtKB/TrEMBL;Acc:A0A182R5R7]
AfunF3_2	4213179	4217516	4338	-	AFUN001514	NA	regulator of chromosome condensation [Source:Projected from Anopheles gambiae (AGAP003742) VB Community Annotation]
AfunF3_2	4210476	4212964	2489	+	AFUN001515	NA	HAUS augmin-like complex subunit [Source:Projected from Anopheles gambiae (AGAP003743) VB Community Annotation]
AfunF3_2	4206187	4208254	2068	-	AFUN001516	NA	Ring finger protein [Source:Projected from Anopheles gambiae (AGAP003744) VB Community Annotation]
AfunF3_2	4202057	4206008	3952	+	AFUN001517	NA	unspecified product
AfunF3_2	3486628	3487211	584	-	AFUN001520	NA	unspecified product
AfunF3_2	3493138	3497013	3876	-	AFUN001521	NA	Peptidase S1 domain-containing protein [Source:UniProtKB/TrEMBL;Acc:A0A7M4Y392]
AfunF3_2	3507253	3540844	33592	+	AFUN001523	NA	cuticular protein [Source:Projected from Anopheles gambiae (AGAP003751) VB Community Annotation]
AfunF3_2	3540939	3544699	3761	-	AFUN001524	NA	unspecified product
AfunF3_2	3585737	3586267	531	+	AFUN001527	NA	unspecified product
AfunF3_2	3632742	3659441	26700	+	AFUN001529	NA	PEHE domain-containing protein [Source:UniProtKB/TrEMBL;Acc:A0A182R5T1]
AfunF3_2	3669721	3671722	2002	+	AFUN001530	NA	BHLH domain-containing protein [Source:UniProtKB/TrEMBL;Acc:A0A182R5T2]
AfunF3_2	3456643	3459806	3164	+	AFUN001537	NA	CHK kinase-like domain-containing protein [Source:UniProtKB/TrEMBL;Acc:A0A182R5T9]
AfunF3_2	3460006	3461773	1768	-	AFUN001538	RpS2	40S ribosomal protein S2 [Source:UniProtKB/TrEMBL;Acc:A0A182R5U0]
AfunF3_2	3462572	3470142	7571	-	AFUN001540	NA	importin beta-3 [Source:Projected from Anopheles gambiae (AGAP003769) VB Community Annotation]
AfunF3_2	3470515	3471272	758	+	AFUN001541	mRpL51	39S ribosomal protein L51, mitochondrial
AfunF3_2	3471433	3473211	1779	-	AFUN001542	NA	C2H2-type domain-containing protein [Source:UniProtKB/TrEMBL;Acc:A0A182R5U4]
AfunF3_2	4768301	4777952	9652	-	AFUN001559	NA	annexin B9 [Source:Projected from Anopheles gambiae (AGAP003790) VB Community Annotation]
AfunF3_2	4767144	4768281	1138	+	AFUN001560	NA	RECA_2 domain-containing protein [Source:UniProtKB/TrEMBL;Acc:A0A182R5W4]
AfunF3_2	4760435	4762994	2560	+	AFUN001561	NA	Mannosyltransferase [Source:UniProtKB/TrEMBL;Acc:A0A182R5W5]
AfunF3_2	4757372	4760146	2775	-	AFUN001562	NA	unspecified product
AfunF3_2	4735331	4737703	2373	-	AFUN001564	NA	unspecified product
AfunF3_2	4734604	4735294	691	+	AFUN001565	NA	Cyclin-dependent kinases regulatory subunit [Source:UniProtKB/TrEMBL;Acc:A0A182R5W9]
AfunF3_2	4713104	4732197	19094	-	AFUN001566	NA	protein tipE [Source:Projected from Anopheles gambiae (AGAP003797) VB Community Annotation]
AfunF3_2	4691820	4694993	3174	+	AFUN001567	NA	growth hormone regulated TBC protein 1b [Source:Projected from Anopheles gambiae (AGAP003798) VB Community Annotation]
AfunF3_2	4690804	4691698	895	-	AFUN001568	NA	golgi SNAP receptor complex member [Source:Projected from Anopheles gambiae (AGAP003800) VB Community Annotation]
AfunF3_2	4666211	4667958	1748	+	AFUN001570	NA	WD repeat-containing protein 55 homolog [Source:UniProtKB/TrEMBL;Acc:A0A182R5X4]
AfunF3_2	4663269	4665651	2383	+	AFUN001572	NA	EF-hand domain (C-terminal) containing [Source:Projected from Anopheles gambiae (AGAP003805) VB Community Annotation]
AfunF3_2	4541465	4652083	110619	+	AFUN001573	NA	unspecified product
AfunF3_2	4606921	4608148	1228	+	AFUN001574	NA	serine-type enodpeptidase [Source:Projected from Anopheles gambiae (AGAP003807) VB Community Annotation]
AfunF3_2	4538550	4540502	1953	-	AFUN001575	NA	unspecified product
AfunF3_2	4779352	4787821	8470	-	AFUN001576	NA	sinuous [Source:Projected from Anopheles gambiae (AGAP003809) VB Community Annotation]
AfunF3_2	4784271	4785023	753	+	AFUN001577	NA	PfkB domain-containing protein [Source:UniProtKB/TrEMBL;Acc:A0A182R5Y1]
AfunF3_2	4793036	4796074	3039	-	AFUN001578	NA	unspecified product
AfunF3_2	4796387	4797453	1067	+	AFUN001579	NA	Myb/SANT-like DNA-binding domain-containing protein [Source:UniProtKB/TrEMBL;Acc:A0A182R5Y3]
AfunF3_2	4797488	4799161	1674	-	AFUN001580	NA	DDE Tnp4 domain-containing protein [Source:UniProtKB/TrEMBL;Acc:A0A7M5E9V7]
AfunF3_2	4826046	4827338	1293	-	AFUN001582	NA	Very-long-chain (3R)-3-hydroxyacyl-CoA dehydratase [Source:UniProtKB/TrEMBL;Acc:A0A7M4Y4Q3]
AfunF3_2	4827698	4828756	1059	-	AFUN001583	RpL30	60S ribosomal protein L30 [Source:UniProtKB/TrEMBL;Acc:A0A182R5Y7]
AfunF3_2	4829369	4840431	11063	+	AFUN001584	NA	YTH domain-containing protein [Source:UniProtKB/TrEMBL;Acc:A0A182R5Y8]
AfunF3_2	4840484	4851816	11333	-	AFUN001585	NA	DRN-tre [Source:Projected from Anopheles gambiae (AGAP003818) VB Community Annotation]
AfunF3_2	4853133	4855021	1889	-	AFUN001586	NA	Glucosylceramidase [Source:Projected from Anopheles gambiae (AGAP001649) UniProtKB/TrEMBL;Acc:Q7PXX9]
AfunF3_2	4855666	4857482	1817	-	AFUN001587	NA	Peptidase S1 domain-containing protein [Source:UniProtKB/TrEMBL;Acc:A0A182R5Z1]
AfunF3_2	4858794	4859466	673	-	AFUN001588	NA	ZAD domain-containing protein [Source:UniProtKB/TrEMBL;Acc:A0A182R5Z2]
AfunF3_2	4859837	4864216	4380	+	AFUN001589	NA	unspecified product
AfunF3_2	4864624	4870516	5893	-	AFUN001590	NA	RNA-binding protein FUS [Source:Projected from Anopheles gambiae (AGAP001645) VB Community Annotation]
AfunF3_2	4870833	4874032	3200	+	AFUN001591	NA	dimethylargininase [Source:Projected from Anopheles gambiae (AGAP001644) VB Community Annotation]
AfunF3_2	4874080	4879669	5590	-	AFUN001592	NA	unspecified product
AfunF3_2	4879735	4884399	4665	+	AFUN001593	NA	unspecified product
AfunF3_2	4884449	4887807	3359	-	AFUN001594	NA	polyA-binding protein interacting protein [Source:Projected from Anopheles gambiae (AGAP001639) VB Community Annotation]
AfunF3_2	4889805	4900880	11076	+	AFUN001595	NA	EGF-like domain-containing protein [Source:UniProtKB/TrEMBL;Acc:A0A1I8JU26]
AfunF3_2	4906769	4913988	7220	+	AFUN001596	sosie	Protein sosie [Source:UniProtKB/TrEMBL;Acc:A0A182R600]
AfunF3_2	4914549	4917685	3137	+	AFUN001597	NA	serine/threonine-protein kinase greatwall [Source:Projected from Anopheles gambiae (AGAP001636) VB Community Annotation]
AfunF3_2	4920205	4924524	4320	+	AFUN001598	NA	sodium-coupled monocarboxylate transporter [Source:Projected from Anopheles gambiae (AGAP001635) VB Community Annotation]
AfunF3_2	4932741	4939512	6772	+	AFUN001599	NA	unspecified product
AfunF3_2	4945364	4981279	35916	+	AFUN001600	NA	unspecified product
AfunF3_2	5002059	5103933	101875	+	AFUN001601	NA	FERM domain-containing protein [Source:UniProtKB/TrEMBL;Acc:A0A182R605]
AfunF3_2	5107813	5112559	4747	+	AFUN001602	NA	amiloride-sensitive sodium channel, other [Source:Projected from Anopheles gambiae (AGAP001631) VB Community Annotation]
AfunF3_2	5113113	5114236	1124	-	AFUN001603	NA	P4Hc domain-containing protein [Source:UniProtKB/TrEMBL;Acc:A0A182R607]
AfunF3_2	5118905	5120152	1248	+	AFUN001604	Tpi	triosephosphate isomerase
AfunF3_2	5120128	5121289	1162	-	AFUN001605	NA	Transcriptional regulator [Source:UniProtKB/TrEMBL;Acc:A0A182R609]
AfunF3_2	5126380	5136407	10028	-	AFUN001607	NA	solute carrier family 7 (cationic amino acid transporter, y+ system) [Source:Projected from Anopheles gambiae (AGAP001627) VB Community Annotation]
AfunF3_2	5139688	5153023	13336	-	AFUN001608	NA	MIEAP domain-containing protein [Source:UniProtKB/TrEMBL;Acc:A0A182R612]
AfunF3_2	5151063	5151999	937	+	AFUN001609	NA	Histidine-rich glycoprotein-like [Source:UniProtKB/TrEMBL;Acc:A0A182R613]
AfunF3_2	5162701	5166387	3687	-	AFUN001610	NA	unspecified product
AfunF3_2	5167248	5171325	4078	+	AFUN001611	NA	unspecified product
AfunF3_2	5171837	5173940	2104	-	AFUN001612	NA	myosin light chain [Source:Projected from Anopheles gambiae (AGAP001622) VB Community Annotation]
AfunF3_2	5177077	5179242	2166	-	AFUN001613	NA	Pyridoxal phosphate homeostasis protein [Source:UniProtKB/TrEMBL;Acc:A0A182R617]
AfunF3_2	5179593	5180526	934	+	AFUN001614	NA	unspecified product
AfunF3_2	5328009	5330238	2230	-	AFUN001621	NA	SWIM-type domain-containing protein [Source:UniProtKB/TrEMBL;Acc:A0A182R625]
AfunF3_2	5330567	5333102	2536	+	AFUN001622	NA	Thioredoxin domain-containing protein [Source:UniProtKB/TrEMBL;Acc:A0A182R626]
AfunF3_2	5347705	5367659	19955	+	AFUN001624	NA	E3 ubiquitin-protein ligase MYLIP [Source:Projected from Anopheles gambiae (AGAP001609) VB Community Annotation]
AfunF3_2	5492070	5493559	1490	+	AFUN001630	NA	mitochondrial 18 kDa protein [Source:Projected from Anopheles gambiae (AGAP001603) VB Community Annotation]
AfunF3_2	5493557	5496099	2543	-	AFUN001631	NA	amiloride-sensitive sodium channel, other [Source:Projected from Anopheles gambiae (AGAP001602) VB Community Annotation]
AfunF3_2	5501554	5503411	1858	-	AFUN001632	NA	Ser/Thr protein phosphatase/nucleotidase [Source:Projected from Anopheles gambiae (AGAP001601) VB Community Annotation]
AfunF3_2	5503976	5506252	2277	+	AFUN001633	NA	Ser/Thr protein phosphatase/nucleotidase [Source:Projected from Anopheles gambiae (AGAP001600) VB Community Annotation]
AfunF3_2	5507737	5573406	65670	+	AFUN001634	NA	Chitin-binding type-2 domain-containing protein [Source:UniProtKB/TrEMBL;Acc:A0A182R638]
AfunF3_2	5575709	5576530	822	+	AFUN001635	NA	Cuticular protein (putative) [Source:UniProtKB/TrEMBL;Acc:A0A182R639]
AfunF3_2	5579870	5582129	2260	+	AFUN001636	NA	N-acetyltransferase domain-containing protein [Source:UniProtKB/TrEMBL;Acc:A0A182R640]
AfunF3_2	5582551	5583831	1281	+	AFUN001637	NA	homeobox protein goosecoid [Source:Projected from Anopheles gambiae (AGAP001593) VB Community Annotation]
AfunF3_2	5610316	5622361	12046	-	AFUN001640	NA	unspecified product
AfunF3_2	5626786	5633669	6884	-	AFUN001641	NA	DBB domain-containing protein [Source:UniProtKB/TrEMBL;Acc:A0A182R645]
AfunF3_2	5635115	5636688	1574	+	AFUN001642	NA	Methylthioribose-1-phosphate isomerase [Source:Projected from Anopheles gambiae (AGAP001589) UniProtKB/Swiss-Prot;Acc:Q7PKS9]
AfunF3_2	5647406	5649687	2282	-	AFUN001644	NA	CUE domain-containing protein [Source:Projected from Anopheles gambiae (AGAP001586) VB Community Annotation]
AfunF3_2	5649908	5652589	2682	-	AFUN001645	NA	deoxynucleoside kinase [Source:Projected from Anopheles gambiae (AGAP001585) VB Community Annotation]
AfunF3_2	5652901	5653556	656	+	AFUN001646	snRNP-U1-C	U1 small nuclear ribonucleoprotein C [Source:UniProtKB/TrEMBL;Acc:A0A182R650]
AfunF3_2	5653758	5666734	12977	-	AFUN001647	NA	Wiskott-Aldrich syndrome protein family member [Source:UniProtKB/TrEMBL;Acc:A0A182R651]
AfunF3_2	5696532	5717410	20879	-	AFUN001649	NA	Fork-head domain-containing protein [Source:UniProtKB/TrEMBL;Acc:A0A182R653]
AfunF3_2	5760517	5763233	2717	+	AFUN001652	NA	Ras-related C3 botulinum toxin substrate [Source:Projected from Anopheles gambiae (AGAP001573) VB Community Annotation]
AfunF3_2	5785127	5787500	2374	-	AFUN001655	NA	myosin alkali light chain [Source:Projected from Anopheles gambiae (AGAP001569) VB Community Annotation]
AfunF3_2	5790995	5793014	2020	+	AFUN001656	NA	chromatin assembly factor 1, p180-subunit [Source:Projected from Anopheles gambiae (AGAP001568) VB Community Annotation]
AfunF3_2	5793605	5819690	26086	+	AFUN001657	NA	UNC80 domain-containing protein [Source:UniProtKB/TrEMBL;Acc:A0A182R661]
AfunF3_2	5819766	5821410	1645	-	AFUN001658	NA	vacuolar protein sorting-associated protein [Source:Projected from Anopheles gambiae (AGAP001565) VB Community Annotation]
AfunF3_2	5821720	5823063	1344	+	AFUN001659	NA	MADF domain-containing protein [Source:UniProtKB/TrEMBL;Acc:A0A182R663]
AfunF3_2	5823128	5824165	1038	-	AFUN001660	NA	RGS domain-containing protein [Source:UniProtKB/TrEMBL;Acc:A0A182R664]
AfunF3_2	5824243	5825966	1724	+	AFUN001661	NA	E3 ubiquitin-protein ligase RNF1/2 [Source:Projected from Anopheles gambiae (AGAP002073) VB Community Annotation]
AfunF3_2	5830161	5843884	13724	+	AFUN001662	NA	unspecified product
AfunF3_2	5844079	5861196	17118	-	AFUN001663	NA	ATP-binding cassette
AfunF3_2	5863975	5893529	29555	-	AFUN001664	NA	unspecified product
AfunF3_2	5907790	5913470	5681	+	AFUN001666	NA	IQ and ubiquitin-like domain-containing protein [Source:UniProtKB/TrEMBL;Acc:A0A182R670]
AfunF3_2	5916190	5918979	2790	+	AFUN001668	NA	Mps one binder kinase activator-like 1B [Source:Projected from Anopheles gambiae (AGAP002066) VB Community Annotation]
AfunF3_2	5922721	5924746	2026	-	AFUN001669	NA	nucleolar protein [Source:Projected from Anopheles gambiae (AGAP002063) VB Community Annotation]
AfunF3_2	5921377	5922739	1363	+	AFUN001670	NA	FYVE-type domain-containing protein [Source:UniProtKB/TrEMBL;Acc:A0A182R674]
AfunF3_2	5925041	5926374	1334	+	AFUN001671	NA	Protein FAM50 homolog [Source:Projected from Anopheles gambiae (AGAP002062) UniProtKB/Swiss-Prot;Acc:Q7PYQ5]
AfunF3_2	5926376	5927792	1417	-	AFUN001672	NA	26S proteasome 26S non-ATPase subunit N7 [Source:Projected from Anopheles gambiae (AGAP002061) VB Community Annotation]
AfunF3_2	5930390	5947960	17571	+	AFUN001673	NA	ATP-binding cassette transporter (ABC transporter) family H member [Source:Projected from Anopheles gambiae (AGAP002060) VB Community Annotation]
AfunF3_2	5951697	5952619	923	+	AFUN001675	NA	SAM domain-containing protein [Source:UniProtKB/TrEMBL;Acc:A0A182R679]
AfunF3_2	5963910	5980407	16498	+	AFUN001676	NA	fermitin family homolog [Source:Projected from Anopheles gambiae (AGAP002054) VB Community Annotation]
AfunF3_2	5980407	5981110	704	-	AFUN001677	NA	unspecified product
AfunF3_2	5981560	5982853	1294	-	AFUN001678	NA	unspecified product
AfunF3_2	5983528	5999722	16195	-	AFUN001679	NA	Chitin-binding type-2 domain-containing protein [Source:UniProtKB/TrEMBL;Acc:A0A182R683]
AfunF3_2	6047702	6077657	29956	+	AFUN001682	NA	ATP-binding cassette transporter (ABC transporter) family G member [Source:Projected from Anopheles gambiae (AGAP002050) VB Community Annotation]
AfunF3_2	6101438	6112513	11076	+	AFUN001684	NA	Yemanuclein [Source:UniProtKB/TrEMBL;Acc:A0A6R5YPF4]
AfunF3_2	6152896	6154094	1199	-	AFUN001687	Or76	Odorant receptor [Source:UniProtKB/TrEMBL;Acc:A0A182R691]
AfunF3_2	6154863	6156218	1356	-	AFUN001688	Or75	odorant receptor
AfunF3_2	6161261	6162472	1212	-	AFUN001689	Or77	odorant receptor
AfunF3_2	6219596	6221856	2261	-	AFUN001690	NA	MFS_1_like domain-containing protein [Source:UniProtKB/TrEMBL;Acc:A0A182R694]
AfunF3_2	6329367	6407646	78280	-	AFUN001695	NA	Brother of iHog [Source:Projected from Anopheles gambiae (AGAP002040) VB Community Annotation]
AfunF3_2	6408698	6411127	2430	+	AFUN001696	NA	unspecified product
AfunF3_2	6414475	6490264	75790	-	AFUN001697	NA	Fork-head domain-containing protein [Source:UniProtKB/TrEMBL;Acc:A0A182R6A1]
AfunF3_2	6490886	6494418	3533	+	AFUN001698	NA	Leucine-rich PPR motif-containing protein, mitochondrial [Source:UniProtKB/TrEMBL;Acc:A0A182R6A2]
AfunF3_2	6494831	6501536	6706	-	AFUN001699	NA	zinc finger, FYVE domain containing [Source:Projected from Anopheles gambiae (AGAP002036) VB Community Annotation]
AfunF3_2	6514897	6516857	1961	-	AFUN001701	NA	arginine kinase [Source:Projected from Anopheles gambiae (AGAP002033) VB Community Annotation]
AfunF3_2	6518797	6531694	12898	-	AFUN001703	NA	bromodomain and WD repeat domain containing protein 1/3 [Source:Projected from Anopheles gambiae (AGAP002030) VB Community Annotation]
AfunF3_2	6531968	6541173	9206	+	AFUN001704	NA	E3 ubiquitin-protein ligase RNF13 [Source:Projected from Anopheles gambiae (AGAP002028) VB Community Annotation]
AfunF3_2	6541250	6542529	1280	-	AFUN001705	NA	Alkyl transferase [Source:UniProtKB/TrEMBL;Acc:A0A182R6A9]
AfunF3_2	6543036	6564120	21085	+	AFUN001706	NA	unspecified product
AfunF3_2	6544850	6545863	1014	-	AFUN001707	NA	Odorant binding protein 11 [Source:UniProtKB/TrEMBL;Acc:E5FD96]
AfunF3_2	6564240	6567595	3356	-	AFUN001708	NA	Ima1_N domain-containing protein [Source:UniProtKB/TrEMBL;Acc:A0A182R6B2]
AfunF3_2	6581537	6585978	4442	-	AFUN001709	NA	unspecified product
AfunF3_2	6586731	6595475	8745	-	AFUN001710	NA	1-acyl-sn-glycerol-3-phosphate acyltransferase [Source:UniProtKB/TrEMBL;Acc:A0A182R6B4]
AfunF3_2	6626805	6647065	20261	+	AFUN001713	NA	unspecified product
AfunF3_2	6649141	6650742	1602	+	AFUN001715	NA	Hexosyltransferase [Source:UniProtKB/TrEMBL;Acc:A0A182R6B9]
AfunF3_2	6650744	6653153	2410	-	AFUN001716	NA	iron/zinc purple acid phosphatase-like protein precursor [Source:Projected from Anopheles gambiae (AGAP002016) VB Community Annotation]
AfunF3_2	6653343	6672868	19526	-	AFUN001717	NA	unspecified product
AfunF3_2	6673747	6676916	3170	+	AFUN001718	NA	leucyl-tRNA synthetase [Source:Projected from Anopheles gambiae (AGAP002014) VB Community Annotation]
AfunF3_2	6676972	6682427	5456	-	AFUN001719	NA	leucine-rich repeat-containing protein [Source:Projected from Anopheles gambiae (AGAP002013) VB Community Annotation]
AfunF3_2	6687180	6697791	10612	-	AFUN001720	NA	Schwannomin interacting protein 1 C-terminal domain-containing protein [Source:UniProtKB/TrEMBL;Acc:A0A182R6C4]
AfunF3_2	6689041	6689438	398	+	AFUN001721	NA	unspecified product
AfunF3_2	6700459	6703300	2842	-	AFUN001723	NA	ammonium transporter Rh [Source:Projected from Anopheles gambiae (AGAP002011) VB Community Annotation]
AfunF3_2	6704523	6705835	1313	-	AFUN001724	NA	unspecified product
AfunF3_2	6761418	6763366	1949	-	AFUN001725	NA	CHK kinase-like domain-containing protein [Source:UniProtKB/TrEMBL;Acc:A0A182R6C9]
AfunF3_2	6854773	6955112	100340	-	AFUN001726	NA	reticulon/nogo receptor [Source:Projected from Anopheles gambiae (AGAP002007) VB Community Annotation]
AfunF3_2	2531939	2533492	1554	-	AFUN003043	NA	Serine/threonine-protein phosphatase [Source:UniProtKB/TrEMBL;Acc:A0A182RA34]
AfunF3_2	2508907	2512961	4055	+	AFUN003045	NA	Cysteine-rich hydrophobic domain [Source:Projected from Anopheles gambiae (AGAP001278) VB Community Annotation]
AfunF3_2	2507479	2508619	1141	-	AFUN003046	NA	Short coiled-coil protein A [Source:UniProtKB/TrEMBL;Acc:A0A182RA37]
AfunF3_2	2505925	2507499	1575	+	AFUN003047	NA	asparaginyl-tRNA synthetase [Source:Projected from Anopheles gambiae (AGAP001276) VB Community Annotation]
AfunF3_2	2504858	2505560	703	-	AFUN003048	NA	unspecified product
AfunF3_2	2504190	2504814	625	+	AFUN003049	RpS15	40S ribosomal protein S15 [Source:UniProtKB/TrEMBL;Acc:A0A182RA40]
AfunF3_2	2496880	2503726	6847	+	AFUN003050	NA	Importin subunit alpha [Source:UniProtKB/TrEMBL;Acc:A0A182RA41]
AfunF3_2	2494183	2495962	1780	+	AFUN003051	NA	unspecified product
AfunF3_2	2482695	2496490	13796	-	AFUN003052	NA	C3H1-type domain-containing protein [Source:UniProtKB/TrEMBL;Acc:A0A4Y0ARF5]
AfunF3_2	2470244	2482519	12276	+	AFUN003053	NA	unspecified product
AfunF3_2	2467660	2468960	1301	-	AFUN003054	NA	HIT-type domain-containing protein [Source:UniProtKB/TrEMBL;Acc:A0A182RA45]
AfunF3_2	2456245	2467028	10784	+	AFUN003055	NA	unspecified product
AfunF3_2	2447082	2453948	6867	+	AFUN003056	NA	AP complex subunit beta [Source:UniProtKB/TrEMBL;Acc:A0A182RA47]
AfunF3_2	2425850	2446186	20337	-	AFUN003057	NA	solute carrier family 7 (cationic amino acid transporter), member [Source:Projected from Anopheles gambiae (AGAP001265) VB Community Annotation]
AfunF3_2	2401358	2410701	9344	+	AFUN003059	NA	SH2 domain-containing protein [Source:UniProtKB/TrEMBL;Acc:A0A182RA50]
AfunF3_2	2373388	2380249	6862	+	AFUN003061	NA	unspecified product
AfunF3_2	2298134	2301694	3561	+	AFUN003065	NA	unspecified product
AfunF3_2	2271351	2294504	23154	+	AFUN003066	NA	defective proboscis extension response [Source:Projected from Anopheles gambiae (AGAP001242) VB Community Annotation]
AfunF3_2	2258881	2263812	4932	+	AFUN003067	NA	IC97/Casc1 N-terminal domain-containing protein [Source:UniProtKB/TrEMBL;Acc:A0A182RA58]
AfunF3_2	2230982	2232454	1473	+	AFUN003068	NA	eupolytin [Source:Projected from Anopheles gambiae (AGAP001241) VB Community Annotation]
AfunF3_2	2210105	2212165	2061	+	AFUN003069	NA	unspecified product
AfunF3_2	13224358	13226471	2114	-	AFUN003752	NA	unspecified product
AfunF3_2	13227165	13233462	6298	+	AFUN003753	NA	unspecified product
AfunF3_2	13445398	13447716	2319	+	AFUN003759	NA	vacuolar protein sorting-associated protein 33A [Source:Projected from Anopheles gambiae (AGAP003203) VB Community Annotation]
AfunF3_2	13448261	13458675	10415	+	AFUN003760	NA	Protein kinase domain-containing protein [Source:UniProtKB/TrEMBL;Acc:A0A182RC45]
AfunF3_2	13458697	13461097	2401	-	AFUN003761	NA	NipSnap homolog [Source:Projected from Anopheles gambiae (AGAP003200) VB Community Annotation]
AfunF3_2	13481474	13483359	1886	+	AFUN003764	SRPN8	serine protease inhibitor (serpin) 8
AfunF3_2	13483333	13484326	994	-	AFUN003765	NA	GPN-loop GTPase [Source:Projected from Anopheles gambiae (AGAP003193) VB Community Annotation]
AfunF3_2	13484623	13487820	3198	+	AFUN003766	NA	alpha-soluble NSF attachment protein [Source:Projected from Anopheles gambiae (AGAP003192) VB Community Annotation]
AfunF3_2	13488406	13492202	3797	+	AFUN003767	NA	glycoprotein 3-alpha-L-fucosyltransferase [Source:Projected from Anopheles gambiae (AGAP003191) VB Community Annotation]
AfunF3_2	13492520	13496599	4080	-	AFUN003768	NA	DNA mismatch repair protein MSH6 [Source:Projected from Anopheles gambiae (AGAP003190) VB Community Annotation]
AfunF3_2	13497507	13509816	12310	-	AFUN003769	NA	unspecified product
AfunF3_2	13519697	13528962	9266	-	AFUN003770	NA	protein-tyrosine phosphatase [Source:Projected from Anopheles gambiae (AGAP003187) VB Community Annotation]
AfunF3_2	13534300	13552832	18533	-	AFUN003771	NA	upstream stimulatory factor [Source:Projected from Anopheles gambiae (AGAP003186) VB Community Annotation]
AfunF3_2	9083543	9106868	23326	+	AFUN003912	NA	allatostatin receptor [Source:Projected from Anopheles gambiae (AGAP001774) VB Community Annotation]
AfunF3_2	9142766	9147870	5105	-	AFUN003913	NA	beat protein [Source:Projected from Anopheles gambiae (AGAP001766) VB Community Annotation]
AfunF3_2	13566992	13569822	2831	-	AFUN003924	NA	unspecified product
AfunF3_2	1021134	1034845	13712	+	AFUN004161	NA	unspecified product
AfunF3_2	1019388	1020391	1004	-	AFUN004162	NA	Protein sleepless [Source:UniProtKB/TrEMBL;Acc:A0A182RD91]
AfunF3_2	1017587	1019306	1720	-	AFUN004163	NA	14.5 kDa salivary peptide [Source:Projected from Anopheles gambiae (AGAP001174) VB Community Annotation]
AfunF3_2	1015923	1017305	1383	+	AFUN004164	Gr52	gustatory receptor
AfunF3_2	1011153	1012557	1405	-	AFUN004166	Gr48	gustatory receptor
AfunF3_2	1008162	1010609	2448	-	AFUN004167	NA	Gustatory receptor [Source:UniProtKB/TrEMBL;Acc:A0A182RD95]
AfunF3_2	1002699	1007716	5018	+	AFUN004168	NA	unspecified product
AfunF3_2	911402	913309	1908	-	AFUN004171	NA	SCP domain-containing protein [Source:UniProtKB/TrEMBL;Acc:A0A182RD99]
AfunF3_2	871046	872066	1021	-	AFUN004173	NA	PAXIP1-associated protein 1 [Source:UniProtKB/TrEMBL;Acc:A0A182RDA1]
AfunF3_2	840241	842829	2589	+	AFUN004177	NA	unspecified product
AfunF3_2	835264	838762	3499	+	AFUN004178	NA	phosphoenolpyruvate carboxykinase (GTP) [Source:Projected from Anopheles gambiae (AGAP003350) VB Community Annotation]
AfunF3_2	773851	774360	510	+	AFUN004179	NA	Secreted protein [Source:UniProtKB/TrEMBL;Acc:A0A182RDA7]
AfunF3_2	659443	663723	4281	+	AFUN004182	NA	WD and tetratricopeptide repeats protein [Source:Projected from Anopheles gambiae (AGAP003346) UniProtKB/TrEMBL;Acc:A0A1S4GHP6]
AfunF3_2	655849	658460	2612	-	AFUN004183	NA	conserved oligomeric Golgi complex subunit [Source:Projected from Anopheles gambiae (AGAP003824) VB Community Annotation]
AfunF3_2	654751	655849	1099	+	AFUN004184	NA	DnaJ homolog subfamily C member [Source:Projected from Anopheles gambiae (AGAP003825) VB Community Annotation]
AfunF3_2	653714	654584	871	-	AFUN004185	NA	proteasome assembly chaperone [Source:Projected from Anopheles gambiae (AGAP003826) VB Community Annotation]
AfunF3_2	643046	652739	9694	+	AFUN004186	NA	BAH domain-containing protein [Source:UniProtKB/TrEMBL;Acc:A0A182RDB4]
AfunF3_2	530696	635075	104380	+	AFUN004187	NA	unspecified product
AfunF3_2	374936	390026	15091	+	AFUN004188	NA	unspecified product
AfunF3_2	370844	372850	2007	-	AFUN004189	NA	asparagine synthase (glutamine-hydrolysing) [Source:Projected from Anopheles gambiae (AGAP003833) VB Community Annotation]
AfunF3_2	365753	369796	4044	+	AFUN004190	NA	Lipocalin/cytosolic fatty-acid binding domain-containing protein [Source:UniProtKB/TrEMBL;Acc:A0A182RDB8]
AfunF3_2	349841	357360	7520	+	AFUN004192	NA	Fem-1 homolog c [Source:Projected from Anopheles gambiae (AGAP003839) VB Community Annotation]
AfunF3_2	199847	201207	1361	-	AFUN004194	Or42	odorant receptor
AfunF3_2	151086	308718	157633	-	AFUN004195	NA	Groucho protein [Source:Projected from Anopheles gambiae (AGAP004280) VB Community Annotation]
AfunF3_2	149266	150579	1314	-	AFUN004196	NA	unspecified product
AfunF3_2	3067024	3072429	5406	-	AFUN004799	NA	unspecified product
AfunF3_2	3057366	3058629	1264	+	AFUN004800	NA	JNK1/MAPK8-associated membrane protein [Source:Projected from Anopheles gambiae (AGAP001461) VB Community Annotation]
AfunF3_2	3054704	3056851	2148	+	AFUN004801	NA	HTH psq-type domain-containing protein [Source:UniProtKB/TrEMBL;Acc:A0A182RF23]
AfunF3_2	3052065	3054581	2517	-	AFUN004802	NA	unspecified product
AfunF3_2	3037731	3051400	13670	+	AFUN004803	NA	cyclic AMP-responsive element-binding protein [Source:Projected from Anopheles gambiae (AGAP001464) VB Community Annotation]
AfunF3_2	3028330	3037451	9122	+	AFUN004804	NA	BRCT domain-containing protein [Source:UniProtKB/TrEMBL;Acc:A0A182RF26]
AfunF3_2	3010653	3026765	16113	+	AFUN004805	NA	SSD domain-containing protein [Source:UniProtKB/TrEMBL;Acc:A0A182RF27]
AfunF3_2	3005524	3006562	1039	-	AFUN004807	NA	unspecified product
AfunF3_2	3004153	3005567	1415	+	AFUN004808	NA	Geranylgeranyl transferase type-2 subunit beta [Source:UniProtKB/TrEMBL;Acc:A0A182RF30]
AfunF3_2	3001906	3003816	1911	-	AFUN004809	NA	mannose-1-phosphate guanylyltransferase [Source:Projected from Anopheles gambiae (AGAP001299) VB Community Annotation]
AfunF3_2	2995829	3001846	6018	+	AFUN004810	NA	unspecified product
AfunF3_2	2993860	2995497	1638	-	AFUN004811	NA	solute carrier family [Source:Projected from Anopheles gambiae (AGAP001297) VB Community Annotation]
AfunF3_2	2976103	2991945	15843	+	AFUN004812	NA	E3 ubiquitin-protein ligase TRIP12 [Source:Projected from Anopheles gambiae (AGAP001296) VB Community Annotation]
AfunF3_2	2971389	2973845	2457	+	AFUN004813	NA	unspecified product
AfunF3_2	2967713	2970887	3175	-	AFUN004814	NA	unspecified product
AfunF3_2	2963897	2967658	3762	+	AFUN004815	NA	RING-type domain-containing protein [Source:UniProtKB/TrEMBL;Acc:A0A182RF37]
AfunF3_2	10412673	10414488	1816	-	AFUN005063	NA	unspecified product
AfunF3_2	10438265	10439841	1577	-	AFUN005065	NA	C2H2-type domain-containing protein [Source:UniProtKB/TrEMBL;Acc:A0A182RFT3]
AfunF3_2	10563652	10567249	3598	-	AFUN005067	NA	A-kinase anchor protein 1, mitochondrial [Source:Projected from Anopheles gambiae (AGAP002166) VB Community Annotation]
AfunF3_2	10567999	10569796	1798	+	AFUN005068	NA	protein LSM12 homolog [Source:Projected from Anopheles gambiae (AGAP002167) VB Community Annotation]
AfunF3_2	10569934	10573390	3457	-	AFUN005069	NA	DUF4773 domain-containing protein [Source:UniProtKB/TrEMBL;Acc:A0A182RFT7]
AfunF3_2	10578353	10581570	3218	+	AFUN005071	NA	nucleolar protein [Source:Projected from Anopheles gambiae (AGAP002171) VB Community Annotation]
AfunF3_2	10638018	10639474	1457	-	AFUN005076	NA	unspecified product
AfunF3_2	10648934	10649797	864	+	AFUN005078	NA	exosome complex component RRP46 [Source:Projected from Anopheles gambiae (AGAP002177) VB Community Annotation]
AfunF3_2	10902341	10910882	8542	+	AFUN005081	NA	CHK kinase-like domain-containing protein [Source:UniProtKB/TrEMBL;Acc:A0A182RFU9]
AfunF3_2	10911138	10913976	2839	-	AFUN005082	NA	ATP-binding cassette [Source:UniProtKB/TrEMBL;Acc:A0A182RFV0]
AfunF3_2	10914231	10916504	2274	+	AFUN005083	NA	Signal recognition particle subunit SRP68 [Source:UniProtKB/TrEMBL;Acc:A0A182RFV1]
AfunF3_2	10916910	10923265	6356	+	AFUN005084	NA	unspecified product
AfunF3_2	10923364	10924991	1628	-	AFUN005085	NA	developmentally-regulated GTP-binding protein [Source:Projected from Anopheles gambiae (AGAP002185) VB Community Annotation]
AfunF3_2	11046451	11048196	1746	+	AFUN005090	NA	unspecified product
AfunF3_2	11062465	11064685	2221	+	AFUN005092	NA	unspecified product
AfunF3_2	11065208	11065825	618	+	AFUN005093	NA	MD-2-related lipid-recognition domain-containing protein [Source:UniProtKB/TrEMBL;Acc:A0A182RFW1]
AfunF3_2	11099836	11105125	5290	-	AFUN005094	NA	isocitrate dehydrogenase (NAD+) [Source:Projected from Anopheles gambiae (AGAP002192) VB Community Annotation]
AfunF3_2	11109478	11114787	5310	+	AFUN005096	NA	nuclear RNA export factor 1/2 [Source:Projected from Anopheles gambiae (AGAP002193) VB Community Annotation]
AfunF3_2	11129785	11140194	10410	+	AFUN005098	NA	unspecified product
AfunF3_2	11145104	11166151	21048	+	AFUN005099	NA	unspecified product
AfunF3_2	11168303	11177592	9290	+	AFUN005100	NA	1D-myo-inositol-triphosphate 3-kinase [Source:Projected from Anopheles gambiae (AGAP002194) VB Community Annotation]
AfunF3_2	11180153	11183464	3312	-	AFUN005101	CYP325F2	cytochrome P450
AfunF3_2	11185419	11187202	1784	+	AFUN005102	CYP325G1	Cytochrome P450 [Source:UniProtKB/TrEMBL;Acc:A0A182RFX0]
AfunF3_2	11189850	11192070	2221	-	AFUN005103	CYP325F1	Cytochrome P450 [Source:UniProtKB/TrEMBL;Acc:A0A182RFX1]
AfunF3_2	11192794	11194769	1976	-	AFUN005104	NA	glycine N-methyltransferase [Source:Projected from Anopheles gambiae (AGAP002198) VB Community Annotation]
AfunF3_2	11195253	11229981	34729	-	AFUN005105	NA	PID domain-containing protein [Source:UniProtKB/TrEMBL;Acc:A0A4Y0AY93]
AfunF3_2	11243762	11253792	10031	-	AFUN005107	NA	PID domain-containing protein [Source:UniProtKB/TrEMBL;Acc:A0A182RFX5]
AfunF3_2	11309648	11343875	34228	+	AFUN005111	NA	unspecified product
AfunF3_2	11356848	11361689	4842	-	AFUN005112	NA	glutaminase [Source:UniProtKB/TrEMBL;Acc:A0A6R5YWL0]
AfunF3_2	11362614	11363632	1019	+	AFUN005113	NA	dynein light chain roadblock-type [Source:Projected from Anopheles gambiae (AGAP003360) VB Community Annotation]
AfunF3_2	11363752	11393770	30019	-	AFUN005114	NA	AP-1 complex subunit gamma [Source:UniProtKB/TrEMBL;Acc:A0A182RFX9]
AfunF3_2	11405360	11407190	1831	-	AFUN005116	NA	KH domain-containing, RNA-binding, signal transduction-associated protein [Source:Projected from Anopheles gambiae (AGAP003356) VB Community Annotation]
AfunF3_2	11411275	11412687	1413	-	AFUN005118	NA	G_PROTEIN_RECEP_F1_2 domain-containing protein [Source:UniProtKB/TrEMBL;Acc:A0A182RFY3]
AfunF3_2	11415581	11416176	596	-	AFUN005120	NA	unspecified product
AfunF3_2	11421070	11425617	4548	+	AFUN005121	NA	MFS domain-containing protein [Source:UniProtKB/TrEMBL;Acc:A0A182RFY5]
AfunF3_2	11425707	11428304	2598	-	AFUN005122	NA	WD repeat-containing protein [Source:Projected from Anopheles gambiae (AGAP001159) VB Community Annotation]
AfunF3_2	11428435	11430249	1815	+	AFUN005123	NA	SprT-like domain-containing protein [Source:UniProtKB/TrEMBL;Acc:A0A182RFY7]
AfunF3_2	11430605	11448379	17775	+	AFUN005124	NA	UBR-type domain-containing protein [Source:UniProtKB/TrEMBL;Acc:A0A182RFY8]
AfunF3_2	11448460	11450061	1602	-	AFUN005125	NA	RNA helicase [Source:UniProtKB/TrEMBL;Acc:A0A182RFY9]
AfunF3_2	11450079	11454158	4080	+	AFUN005126	NA	unspecified product
AfunF3_2	11454076	11455464	1389	-	AFUN005127	NA	SWI/SNF-related matrix-associated actin-dependent regulator of chromatin [Source:Projected from Anopheles gambiae (AGAP001154) VB Community Annotation]
AfunF3_2	11455666	11457445	1780	+	AFUN005128	NA	Polymerase delta-interacting protein [Source:Projected from Anopheles gambiae (AGAP001153) VB Community Annotation]
AfunF3_2	11457377	11458535	1159	-	AFUN005129	NA	GPN-loop GTPase 3 [Source:UniProtKB/TrEMBL;Acc:A0A182RFZ3]
AfunF3_2	11458706	11470418	11713	+	AFUN005130	NA	14-3-3 protein epsilon [Source:Projected from Anopheles gambiae (AGAP001151) VB Community Annotation]
AfunF3_2	11488880	11490403	1524	-	AFUN005134	NA	pre-mRNA-splicing factor 38A [Source:Projected from Anopheles gambiae (AGAP001145) VB Community Annotation]
AfunF3_2	11490753	11493152	2400	+	AFUN005135	NA	unspecified product
AfunF3_2	11496002	11501833	5832	-	AFUN005139	NA	C2H2-type domain-containing protein [Source:UniProtKB/TrEMBL;Acc:A0A4Y0AVL0]
AfunF3_2	11501901	11502496	596	+	AFUN005140	mRpL41	39S ribosomal protein L41, mitochondrial
AfunF3_2	11502491	11503443	953	-	AFUN005141	NA	unspecified product
AfunF3_2	11504022	11511918	7897	+	AFUN005142	NA	TRASH domain-containing protein [Source:UniProtKB/TrEMBL;Acc:A0A182RG06]
AfunF3_2	11511925	11513088	1164	-	AFUN005143	mRpL19	39S ribosomal protein L19, mitochondrial
AfunF3_2	11513208	11514741	1534	+	AFUN005144	NA	F-type H+-transporting ATPase subunit b [Source:Projected from Anopheles gambiae (AGAP001138) VB Community Annotation]
AfunF3_2	11514911	11516232	1322	+	AFUN005145	Gr59	gustatory receptor
AfunF3_2	11516252	11517860	1609	-	AFUN005146	NA	tetratricopeptide repeat protein [Source:Projected from Anopheles gambiae (AGAP001136) VB Community Annotation]
AfunF3_2	11517971	11520886	2916	+	AFUN005147	NA	DNA helicase [Source:UniProtKB/TrEMBL;Acc:A0A182RG11]
AfunF3_2	11520909	11522780	1872	-	AFUN005148	mRpS30	28S ribosomal protein S30, mitochondrial
AfunF3_2	11523055	11528171	5117	+	AFUN005149	NA	regulator of nonsense transcripts [Source:Projected from Anopheles gambiae (AGAP001133) VB Community Annotation]
AfunF3_2	11528221	11530681	2461	-	AFUN005150	NA	unspecified product
AfunF3_2	11531046	11539239	8194	+	AFUN005151	NA	poly(A) RNA polymerase GLD2 [Source:Projected from Anopheles gambiae (AGAP001130) VB Community Annotation]
AfunF3_2	11574343	11575894	1552	-	AFUN005152	NA	P37NB protein [Source:Projected from Anopheles gambiae (AGAP001127) VB Community Annotation]
AfunF3_2	11646913	11648294	1382	+	AFUN005154	Gr58	Gustatory receptor [Source:UniProtKB/TrEMBL;Acc:A0A182RG18]
AfunF3_2	11648377	11649839	1463	-	AFUN005155	NA	Aminomethyltransferase [Source:UniProtKB/TrEMBL;Acc:A0A182RG19]
AfunF3_2	11652800	11654253	1454	-	AFUN005157	Gr41	gustatory receptor
AfunF3_2	11659289	11660923	1635	-	AFUN005158	NA	Gustatory receptor [Source:UniProtKB/TrEMBL;Acc:A0A182RG21]
AfunF3_2	13876235	13884195	7961	-	AFUN005465	NA	G_PROTEIN_RECEP_F1_2 domain-containing protein [Source:UniProtKB/TrEMBL;Acc:A0A182RGV6]
AfunF3_2	13859545	13867355	7811	-	AFUN005466	NA	Delta-1-pyrroline-5-carboxylate synthase [Source:UniProtKB/TrEMBL;Acc:A0A182RGV7]
AfunF3_2	13858098	13859293	1196	+	AFUN005467	NA	NRBF2_MIT domain-containing protein [Source:UniProtKB/TrEMBL;Acc:A0A182RGV8]
AfunF3_2	13851014	13853857	2844	+	AFUN005469	NA	renal tumor antigen [Source:Projected from Anopheles gambiae (AGAP002515) VB Community Annotation]
AfunF3_2	13845723	13846734	1012	+	AFUN005470	NA	protein FRG1 [Source:Projected from Anopheles gambiae (AGAP002512) VB Community Annotation]
AfunF3_2	13815989	13843329	27341	-	AFUN005471	NA	unspecified product
AfunF3_2	13753209	13762387	9179	-	AFUN005477	NA	translation initiation factor 4G [Source:Projected from Anopheles gambiae (AGAP002502) VB Community Annotation]
AfunF3_2	13750641	13753361	2721	+	AFUN005478	NA	serine/threonine-protein phosphatase 4 regulatory subunit [Source:Projected from Anopheles gambiae (AGAP002501) VB Community Annotation]
AfunF3_2	13749854	13750582	729	-	AFUN005480	NA	Glutaredoxin [Source:UniProtKB/TrEMBL;Acc:A0A182RGX1]
AfunF3_2	13746207	13749320	3114	-	AFUN005481	NA	methylmalonate-semialdehyde dehydrogenase (acylating), mitochondrial [Source:Projected from Anopheles gambiae (AGAP002499) VB Community Annotation]
AfunF3_2	13742537	13745965	3429	-	AFUN005482	NA	vacuolar protein sorting [Source:Projected from Anopheles gambiae (AGAP002498) VB Community Annotation]
AfunF3_2	13717557	13731670	14114	-	AFUN005483	NA	unspecified product
AfunF3_2	13716767	13717516	750	+	AFUN005484	NA	Von Hippel-Lindau disease tumor suppressor [Source:Projected from Anopheles gambiae (AGAP002496) VB Community Annotation]
AfunF3_2	13714611	13716400	1790	+	AFUN005485	NA	PH domain-containing protein [Source:UniProtKB/TrEMBL;Acc:A0A182RGX6]
AfunF3_2	13707403	13713554	6152	-	AFUN005486	NA	defective proboscis extension response [Source:Projected from Anopheles gambiae (AGAP002494) VB Community Annotation]
AfunF3_2	13691701	13704052	12352	+	AFUN005487	NA	unspecified product
AfunF3_2	13679513	13688083	8571	-	AFUN005488	NA	nuclear respiratory factor [Source:Projected from Anopheles gambiae (AGAP002492) VB Community Annotation]
AfunF3_2	13677723	13679253	1531	-	AFUN005489	NA	unspecified product
AfunF3_2	13671937	13677717	5781	+	AFUN005490	NA	transcriptional regulator ATRX [Source:Projected from Anopheles gambiae (AGAP028609) VB Community Annotation]
AfunF3_2	13664206	13671118	6913	-	AFUN005491	NA	REST corepressor [Source:Projected from Anopheles gambiae (AGAP002488) VB Community Annotation]
AfunF3_2	13659285	13662763	3479	+	AFUN005492	NA	Homeobox domain-containing protein [Source:UniProtKB/TrEMBL;Acc:A0A182RGY3]
AfunF3_2	13647481	13648846	1366	+	AFUN005494	NA	unspecified product
AfunF3_2	13634540	13636570	2031	+	AFUN005495	NA	unspecified product
AfunF3_2	2329593	2330150	558	+	AFUN007261	NA	unspecified product
AfunF3_2	2330214	2331339	1126	+	AFUN007262	NA	unspecified product
AfunF3_2	7105444	7106400	957	+	AFUN007540	NA	DUF4794 domain-containing protein [Source:UniProtKB/TrEMBL;Acc:A0A182RMR8]
AfunF3_2	10355349	10364228	8880	-	AFUN007699	NA	thrombospondin 2/3/4/5 [Source:Projected from Anopheles gambiae (AGAP002157) VB Community Annotation]
AfunF3_2	10352561	10355321	2761	+	AFUN007700	NA	G_PROTEIN_RECEP_F1_2 domain-containing protein [Source:UniProtKB/TrEMBL;Acc:A0A182RN69]
AfunF3_2	10345142	10352309	7168	+	AFUN007701	NA	hepatocyte nuclear factor [Source:Projected from Anopheles gambiae (AGAP002155) VB Community Annotation]
AfunF3_2	10332644	10342390	9747	-	AFUN007702	NA	myosin-light-chain kinase [Source:Projected from Anopheles gambiae (AGAP002154) VB Community Annotation]
AfunF3_2	10303778	10317724	13947	+	AFUN007705	NA	nicotinic acetylcholine receptor subunit alpha [Source:Projected from Anopheles gambiae (AGAP002152) VB Community Annotation]
AfunF3_2	10300634	10303084	2451	+	AFUN007706	NA	Regulator of chromosome condensation [Source:UniProtKB/TrEMBL;Acc:A0A182RN75]
AfunF3_2	10217320	10219713	2394	+	AFUN007712	NA	U4/U6 small nuclear ribonucleoprotein Prp4 [Source:Projected from Anopheles gambiae (AGAP002144) VB Community Annotation]
AfunF3_2	10214281	10217083	2803	-	AFUN007713	NA	unspecified product
AfunF3_2	10210718	10213994	3277	-	AFUN007714	NA	Protein kinase domain-containing protein [Source:UniProtKB/TrEMBL;Acc:A0A182RN83]
AfunF3_2	10208242	10210648	2407	+	AFUN007715	NA	protein phosphatase PTC7 homolog fig [Source:Projected from Anopheles gambiae (AGAP002141) VB Community Annotation]
AfunF3_2	10205162	10207993	2832	-	AFUN007716	NA	Dynein regulatory complex protein 9 [Source:UniProtKB/TrEMBL;Acc:A0A182RN85]
AfunF3_2	10202505	10204303	1799	+	AFUN007717	CYP325H1	Cytochrome P450 [Source:UniProtKB/TrEMBL;Acc:A0A182RN86]
AfunF3_2	10199321	10201423	2103	+	AFUN007718	NA	CHK kinase-like domain-containing protein [Source:UniProtKB/TrEMBL;Acc:A0A182RN87]
AfunF3_2	10188464	10192624	4161	+	AFUN007719	NA	CHK kinase-like domain-containing protein [Source:UniProtKB/TrEMBL;Acc:A0A182RN88]
AfunF3_2	10181815	10182329	515	-	AFUN007720	NA	DUF4794 domain-containing protein [Source:UniProtKB/TrEMBL;Acc:A0A182RN89]
AfunF3_2	10042985	10044723	1739	+	AFUN007723	NA	unspecified product
AfunF3_2	9925559	9927687	2129	+	AFUN007724	NA	tRNA modification GTPase [Source:Projected from Anopheles gambiae (AGAP002133) VB Community Annotation]
AfunF3_2	9911694	9912969	1276	-	AFUN007727	NA	unspecified product
AfunF3_2	9887762	9888950	1189	-	AFUN007729	NA	unspecified product
AfunF3_2	9825781	9827446	1666	-	AFUN007731	NA	unspecified product
AfunF3_2	9776017	9778322	2306	+	AFUN007734	NA	carboxylesterase clade H, member [Source:Projected from Anopheles gambiae (AGAP013509) VB Community Annotation]
AfunF3_2	9714865	9720836	5972	+	AFUN007738	NA	Importin-11 [Source:Projected from Anopheles gambiae (AGAP002970) VB Community Annotation]
AfunF3_2	9705573	9710312	4740	+	AFUN007740	NA	bloom syndrome protein [Source:Projected from Anopheles gambiae (AGAP002967) VB Community Annotation]
AfunF3_2	9702812	9705270	2459	-	AFUN007741	Pelle	TOLL pathway signalling Ser/Thr kinase
AfunF3_2	9610530	9612569	2040	-	AFUN007745	NA	Transport and Golgi organization protein 2 [Source:UniProtKB/TrEMBL;Acc:A0A182RNB4]
AfunF3_2	9605632	9610510	4879	+	AFUN007746	NA	ribosomal RNA-processing protein [Source:Projected from Anopheles gambiae (AGAP002961) VB Community Annotation]
AfunF3_2	9603624	9605326	1703	-	AFUN007747	NA	U3 small nucleolar RNA-associated protein [Source:Projected from Anopheles gambiae (AGAP002960) VB Community Annotation]
AfunF3_2	9600036	9603616	3581	+	AFUN007748	NA	Squamous cell carcinoma antigen recognized by T-cells [Source:Projected from Anopheles gambiae (AGAP002959) VB Community Annotation]
AfunF3_2	9594019	9599670	5652	-	AFUN007749	NA	transcription initiation factor TFIIA large subunit [Source:Projected from Anopheles gambiae (AGAP002958) VB Community Annotation]
AfunF3_2	9590375	9593640	3266	-	AFUN007750	NA	presenilin [Source:Projected from Anopheles gambiae (AGAP002957) VB Community Annotation]
AfunF3_2	9588770	9590214	1445	+	AFUN007751	NA	splicing factor U2AF 35 kDa subunit [Source:Projected from Anopheles gambiae (AGAP002956) VB Community Annotation]
AfunF3_2	9559194	9588294	29101	-	AFUN007752	NA	leishmanolysin-like peptidase [Source:Projected from Anopheles gambiae (AGAP002955) VB Community Annotation]
AfunF3_2	9544067	9553223	9157	-	AFUN007754	NA	BTB/POZ domain-containing protein [Source:Projected from Anopheles gambiae (AGAP002951) VB Community Annotation]
AfunF3_2	9539139	9543719	4581	-	AFUN007755	NA	peptidyl-prolyl isomerase G (cyclophilin G) [Source:Projected from Anopheles gambiae (AGAP002952) VB Community Annotation]
AfunF3_2	9513586	9538730	25145	-	AFUN007756	NA	unspecified product
AfunF3_2	9511936	9513253	1318	+	AFUN007758	NA	translation initiation factor 4E [Source:Projected from Anopheles gambiae (AGAP002948) VB Community Annotation]
AfunF3_2	9504451	9509760	5310	+	AFUN007760	NA	Protein kinase domain-containing protein [Source:UniProtKB/TrEMBL;Acc:A0A4Y0B0X2]
AfunF3_2	9490158	9494078	3921	+	AFUN007762	NA	NAD-dependent deacetylase sirtuin [Source:Projected from Anopheles gambiae (AGAP002943) VB Community Annotation]
AfunF3_2	9488090	9489887	1798	-	AFUN007763	NA	DNA repair protein RAD51 homolog [Source:UniProtKB/TrEMBL;Acc:A0A182RND2]
AfunF3_2	9373811	9374915	1105	+	AFUN007769	NA	CHCH domain-containing protein [Source:UniProtKB/TrEMBL;Acc:A0A182RND8]
AfunF3_2	9371031	9373500	2470	-	AFUN007770	NA	solute carrier family 25 (mitochondrial 2-oxodicarboxylate transporter) [Source:Projected from Anopheles gambiae (AGAP002939) VB Community Annotation]
AfunF3_2	9369352	9370900	1549	+	AFUN007771	NA	unspecified product
AfunF3_2	9362261	9363943	1683	-	AFUN007772	NA	unspecified product
AfunF3_2	9359689	9360710	1022	+	AFUN007773	NA	unspecified product
AfunF3_2	9350185	9351430	1246	+	AFUN007774	NA	Eukaryotic translation initiation factor 3 subunit F [Source:Projected from Anopheles gambiae (AGAP002935) UniProtKB/Swiss-Prot;Acc:Q7QD36]
AfunF3_2	9343946	9349901	5956	-	AFUN007775	NA	Autophagy-related protein 9 [Source:UniProtKB/TrEMBL;Acc:A0A182RNE4]
AfunF3_2	9315039	9326822	11784	-	AFUN007778	NA	Long-chain-fatty-acid--CoA ligase [Source:UniProtKB/TrEMBL;Acc:A0A182RNE7]
AfunF3_2	9313229	9314413	1185	-	AFUN007779	NA	pancreatic triacylglycerol lipase [Source:Projected from Anopheles gambiae (AGAP001764) VB Community Annotation]
AfunF3_2	9308135	9313162	5028	+	AFUN007780	NA	golgin subfamily A member [Source:Projected from Anopheles gambiae (AGAP001765) VB Community Annotation]
AfunF3_2	3448091	3449251	1161	-	AFUN007824	RpL18	60S ribosomal protein L18 [Source:UniProtKB/TrEMBL;Acc:A0A182RNJ3]
AfunF3_2	3445227	3447740	2514	+	AFUN007825	NA	folliculin [Source:Projected from Anopheles gambiae (AGAP007579) VB Community Annotation]
AfunF3_2	3382027	3387859	5833	-	AFUN007826	NA	unspecified product
AfunF3_2	3348625	3370064	21440	+	AFUN007827	NA	unspecified product
AfunF3_2	3302332	3303343	1012	-	AFUN007828	NA	Actin-related protein 2/3 complex subunit 4 [Source:UniProtKB/TrEMBL;Acc:A0A182RNJ7]
AfunF3_2	3301093	3302368	1276	+	AFUN007829	NA	ubiquitin fusion degradation protein [Source:Projected from Anopheles gambiae (AGAP001307) VB Community Annotation]
AfunF3_2	3267198	3269084	1887	+	AFUN007833	NA	Protein-S-isoprenylcysteine O-methyltransferase [Source:UniProtKB/TrEMBL;Acc:A0A182RNK2]
AfunF3_2	3248853	3262692	13840	-	AFUN007834	NA	Transgelin [Source:UniProtKB/TrEMBL;Acc:A0A182RNK3]
AfunF3_2	3166088	3168529	2442	-	AFUN007837	NA	acetyl-CoA C-acetyltransferase [Source:Projected from Anopheles gambiae (AGAP001318) VB Community Annotation]
AfunF3_2	3156702	3161449	4748	-	AFUN007839	NA	golgi apparatus protein [Source:Projected from Anopheles gambiae (AGAP001320) VB Community Annotation]
AfunF3_2	3155141	3156092	952	-	AFUN007840	NA	NAD(P)-binding domain-containing protein [Source:UniProtKB/TrEMBL;Acc:A0A182RNK9]
AfunF3_2	3150767	3154196	3430	-	AFUN007841	NA	Conserved oligomeric Golgi complex subunit 1 [Source:UniProtKB/TrEMBL;Acc:A0A182RNL0]
AfunF3_2	3149831	3150763	933	+	AFUN007842	NA	unspecified product
AfunF3_2	3144482	3148937	4456	+	AFUN007843	NA	Erythroid differentiation-related factor [Source:Projected from Anopheles gambiae (AGAP001324) VB Community Annotation]
AfunF3_2	3139366	3144180	4815	-	AFUN007844	NA	Peroxiredoxin [Source:UniProtKB/TrEMBL;Acc:A0A182RNL3]
AfunF3_2	8950938	8963068	12131	+	AFUN008004	NA	unspecified product
AfunF3_2	9003360	9004093	734	-	AFUN008005	NA	NADH dehydrogenase [ubiquinone] 1 subunit C2 [Source:UniProtKB/TrEMBL;Acc:A0A182RP24]
AfunF3_2	9005094	9007787	2694	+	AFUN008006	NA	Lipid storage droplets surface-binding protein [Source:Projected from Anopheles gambiae (AGAP002890) VB Community Annotation]
AfunF3_2	9007813	9037002	29190	-	AFUN008007	NA	Chloride channel protein [Source:UniProtKB/TrEMBL;Acc:A0A182RP26]
AfunF3_2	9024275	9024783	509	-	AFUN008008	NA	unspecified product
AfunF3_2	9043187	9048890	5704	-	AFUN008009	NA	heterogeneous nuclear ribonucleoprotein F/H [Source:Projected from Anopheles gambiae (AGAP002892) VB Community Annotation]
AfunF3_2	7158341	7161769	3429	-	AFUN008266	NA	nuclear RNA export factor 1/2 [Source:Projected from Anopheles gambiae (AGAP002004) VB Community Annotation]
AfunF3_2	7162967	7164267	1301	+	AFUN008267	NA	Putative adhesin domain-containing protein [Source:UniProtKB/TrEMBL;Acc:A0A182RPT4]
AfunF3_2	7165283	7168660	3378	-	AFUN008268	NA	PIN domain-containing protein [Source:UniProtKB/TrEMBL;Acc:A0A182RPT5]
AfunF3_2	7174104	7206826	32723	+	AFUN008269	NA	Kv channel-interacting protein [Source:Projected from Anopheles gambiae (AGAP002000) VB Community Annotation]
AfunF3_2	7247869	7248579	711	+	AFUN008272	mRpS10	28S ribosomal protein S10, mitochondrial
AfunF3_2	7248706	7250171	1466	+	AFUN008273	NA	interleukin enhancer-binding factor [Source:Projected from Anopheles gambiae (AGAP001997) VB Community Annotation]
AfunF3_2	7250221	7251387	1167	-	AFUN008274	NA	beta-sarcoglycan [Source:Projected from Anopheles gambiae (AGAP001996) VB Community Annotation]
AfunF3_2	7251744	7252805	1062	+	AFUN008275	Prosalpha2	26S proteasome alpha 2 subunit
AfunF3_2	7252872	7255459	2588	-	AFUN008276	NA	SWI/SNF-related matrix-associated actin-dependent regulator of chromatin subfamily [Source:Projected from Anopheles gambiae (AGAP001994) VB Community Annotation]
AfunF3_2	7343833	7345345	1513	+	AFUN008279	NA	histamine-gated chloride channel subunit [Source:Projected from Anopheles gambiae (AGAP001990) VB Community Annotation]
AfunF3_2	7369197	7382987	13791	+	AFUN008282	NA	unspecified product
AfunF3_2	7418238	7422750	4513	-	AFUN008286	NA	unspecified product
AfunF3_2	7426373	7433644	7272	+	AFUN008287	NA	Hemolymph juvenile hormone binding protein [Source:UniProtKB/TrEMBL;Acc:A0A182RPV4]
AfunF3_2	7436145	7440416	4272	+	AFUN008288	NA	Protein takeout [Source:UniProtKB/TrEMBL;Acc:A0A182RPV5]
AfunF3_2	7442742	7448781	6040	+	AFUN008289	NA	Hemolymph juvenile hormone binding protein [Source:UniProtKB/TrEMBL;Acc:A0A182RPV6]
AfunF3_2	7452500	7455852	3353	+	AFUN008290	NA	unspecified product
AfunF3_2	7462516	7473474	10959	+	AFUN008291	NA	Hemolymph juvenile hormone binding protein [Source:UniProtKB/TrEMBL;Acc:A0A182RPV8]
AfunF3_2	7478809	7484213	5405	+	AFUN008292	NA	MFS domain-containing protein [Source:UniProtKB/TrEMBL;Acc:A0A182RPV9]
AfunF3_2	7485513	7522080	36568	+	AFUN008293	NA	Scavenger receptor class A [Source:UniProtKB/TrEMBL;Acc:A0A182RPW0]
AfunF3_2	7523453	7546098	22646	-	AFUN008294	NA	E2F_TDP domain-containing protein [Source:UniProtKB/TrEMBL;Acc:A0A182RPW1]
AfunF3_2	7547033	7548047	1015	-	AFUN008295	NA	Archease [Source:Projected from Anopheles gambiae (AGAP001976) VB Community Annotation]
AfunF3_2	7548093	7549101	1009	+	AFUN008296	NA	Protein SYS1 homolog [Source:UniProtKB/TrEMBL;Acc:A0A182RPW3]
AfunF3_2	7549681	7551947	2267	+	AFUN008297	NA	unspecified product
AfunF3_2	7552296	7559109	6814	+	AFUN008298	NA	organic solute transporter subunit alpha [Source:Projected from Anopheles gambiae (AGAP001974) VB Community Annotation]
AfunF3_2	7559125	7560616	1492	-	AFUN008299	Prosalpha7	26S proteasome alpha 7 subunit
AfunF3_2	7560767	7563283	2517	-	AFUN008300	NA	pre-rRNA-processing protein TSR4 [Source:Projected from Anopheles gambiae (AGAP001972) VB Community Annotation]
AfunF3_2	7598360	7643407	45048	+	AFUN008303	NA	GPCR vasopressin family receptor [Source:Projected from Anopheles gambiae (AGAP001962) VB Community Annotation]
AfunF3_2	7652180	7701158	48979	-	AFUN008304	NA	G_PROTEIN_RECEP_F1_2 domain-containing protein [Source:UniProtKB/TrEMBL;Acc:A0A182RPX1]
AfunF3_2	7690989	7693723	2735	+	AFUN008305	NA	unspecified product
AfunF3_2	7711325	7714597	3273	-	AFUN008306	NA	secernin [Source:Projected from Anopheles gambiae (AGAP001959) VB Community Annotation]
AfunF3_2	7715041	7731849	16809	+	AFUN008307	NA	Mixed-lineage leukemia protein [Source:UniProtKB/TrEMBL;Acc:A0A6R5Z4E4]
AfunF3_2	7731969	7733787	1819	-	AFUN008308	NA	ELMO domain-containing protein [Source:Projected from Anopheles gambiae (AGAP001450) VB Community Annotation]
AfunF3_2	7735562	7736632	1071	-	AFUN008309	NA	N-acetyltransferase domain-containing protein [Source:UniProtKB/TrEMBL;Acc:A0A182RPX6]
AfunF3_2	7739405	7743819	4415	-	AFUN008310	NA	pancreas-specific transcription factor 1a [Source:Projected from Anopheles gambiae (AGAP001448) VB Community Annotation]
AfunF3_2	7749201	7750782	1582	+	AFUN008311	NA	solute carrier family 35 (UDP-galactose transporter), member B1 [Source:Projected from Anopheles gambiae (AGAP001447) VB Community Annotation]
AfunF3_2	7856966	7859184	2219	-	AFUN008316	NA	ZP domain-containing protein [Source:UniProtKB/TrEMBL;Acc:A0A182RPY3]
AfunF3_2	7968226	7969692	1467	-	AFUN008320	NA	Brain protein [Source:Projected from Anopheles gambiae (AGAP001442) VB Community Annotation]
AfunF3_2	7977867	7983363	5497	+	AFUN008322	NA	Chromatin target of PRMT1 protein C-terminal domain-containing protein [Source:UniProtKB/TrEMBL;Acc:A0A182RPY9]
AfunF3_2	7983528	8041365	57838	+	AFUN008323	NA	pyrazinamidase/nicotinamidase [Source:Projected from Anopheles gambiae (AGAP001435) VB Community Annotation]
AfunF3_2	8149520	8170492	20973	-	AFUN008327	NA	CLIP-domain serine protease [Source:Projected from Anopheles gambiae (AGAP001433) VB Community Annotation]
AfunF3_2	8196992	8198429	1438	-	AFUN008330	NA	THAP-type domain-containing protein [Source:UniProtKB/TrEMBL;Acc:A0A182RPZ7]
AfunF3_2	8198803	8206131	7329	+	AFUN008331	NA	LysM domain-containing protein [Source:UniProtKB/TrEMBL;Acc:A0A182RPZ8]
AfunF3_2	8206170	8209525	3356	-	AFUN008332	NA	unspecified product
AfunF3_2	8209798	8210635	838	-	AFUN008333	NA	UPF0547 domain-containing protein [Source:UniProtKB/TrEMBL;Acc:A0A182RQ00]
AfunF3_2	8210950	8212184	1235	+	AFUN008334	NA	sulfatase modifying factor [Source:Projected from Anopheles gambiae (AGAP013122) VB Community Annotation]
AfunF3_2	8212638	8238546	25909	+	AFUN008335	NA	Protein phosphatase 1 regulatory subunit 37 [Source:UniProtKB/TrEMBL;Acc:A0A182RQ02]
AfunF3_2	8238593	8239779	1187	-	AFUN008336	NA	unspecified product
AfunF3_2	8239892	8242632	2741	+	AFUN008337	NA	glycerol kinase [Source:Projected from Anopheles gambiae (AGAP007581) VB Community Annotation]
AfunF3_2	8243259	8244944	1686	+	AFUN008338	NA	Sulfotransferase (Sult) [Source:Projected from Anopheles gambiae (AGAP001425) VB Community Annotation]
AfunF3_2	8245525	8248958	3434	+	AFUN008339	NA	heat shock protein 90kDa beta [Source:Projected from Anopheles gambiae (AGAP001424) VB Community Annotation]
AfunF3_2	8249549	8252278	2730	+	AFUN008340	NA	Bifunctional purine biosynthesis protein [Source:Projected from Anopheles gambiae (AGAP001423) VB Community Annotation]
AfunF3_2	8265483	8266119	637	-	AFUN008342	NA	Protein pet117 log mitochondrial [Source:UniProtKB/TrEMBL;Acc:A0A182RQ09]
AfunF3_2	8266218	8267517	1300	-	AFUN008343	NA	pyridoxal phosphate phosphatase PHOSPHO2 [Source:Projected from Anopheles gambiae (AGAP002841) VB Community Annotation]
AfunF3_2	8270590	8272534	1945	-	AFUN008344	NA	CLIPD1 protein [Source:Projected from Anopheles gambiae (AGAP002842) VB Community Annotation]
AfunF3_2	8319656	8321751	2096	-	AFUN008346	NA	unspecified product
AfunF3_2	8336014	8337461	1448	+	AFUN008347	NA	Trunk [Source:Projected from Anopheles gambiae (AGAP002846) VB Community Annotation]
AfunF3_2	8346390	8347034	645	-	AFUN008349	NA	Niemann-Pick C2 protein [Source:Projected from Anopheles gambiae (AGAP002851) VB Community Annotation]
AfunF3_2	8348006	8350049	2044	-	AFUN008350	NA	ML domain-containing protein [Source:UniProtKB/TrEMBL;Acc:A0A182RQ17]
AfunF3_2	8350309	8351057	749	+	AFUN008351	NA	unspecified product
AfunF3_2	8393793	8431116	37324	+	AFUN008354	NA	Sodium/potassium-transporting ATPase subunit alpha [Source:UniProtKB/TrEMBL;Acc:A0A182RQ21]
AfunF3_2	8541428	8543101	1674	-	AFUN008357	NA	Cytochrome P450 [Source:UniProtKB/TrEMBL;Acc:B5AII8]
AfunF3_2	8582748	8584347	1600	-	AFUN008362	NA	unspecified product
AfunF3_2	8586822	8589035	2214	+	AFUN008363	NA	SLC3A2_N domain-containing protein [Source:UniProtKB/TrEMBL;Acc:A0A182RQ26]
AfunF3_2	8626470	8631115	4646	+	AFUN008365	NA	protein HEXIM1/2 [Source:Projected from Anopheles gambiae (AGAP002875) VB Community Annotation]
AfunF3_2	8631210	8631832	623	-	AFUN008366	NA	adenosine deaminase, tRNA-specific 2, TAD2 homolog [Source:Projected from Anopheles gambiae (AGAP013244) VB Community Annotation]
AfunF3_2	8631828	8633145	1318	-	AFUN008367	NA	single-strand selective monofunctional uracil DNA glycosylase [Source:Projected from Anopheles gambiae (AGAP002876) VB Community Annotation]
AfunF3_2	8633467	8635682	2216	+	AFUN008368	NA	Tetratricopeptide repeat protein 30 homolog [Source:Projected from Anopheles gambiae (AGAP002877) UniProtKB/Swiss-Prot;Acc:Q7PRA4]
AfunF3_2	8649015	8650293	1279	-	AFUN008370	NA	COP9 signalosome complex subunit [Source:Projected from Anopheles gambiae (AGAP002880) VB Community Annotation]
AfunF3_2	8699945	8701743	1799	+	AFUN008373	NA	G_PROTEIN_RECEP_F1_2 domain-containing protein [Source:UniProtKB/TrEMBL;Acc:A0A182RQ36]
AfunF3_2	8702396	8714463	12068	-	AFUN008374	NA	Fe2OG dioxygenase domain-containing protein [Source:UniProtKB/TrEMBL;Acc:A0A182RQ37]
AfunF3_2	8715339	8719150	3812	+	AFUN008375	NA	ALMS motif domain-containing protein [Source:UniProtKB/TrEMBL;Acc:A0A182RQ38]
AfunF3_2	8719620	8724945	5326	+	AFUN008376	NA	Vacuolar proton pump subunit B [Source:UniProtKB/TrEMBL;Acc:A0A182RQ39]
AfunF3_2	8733161	8766803	33643	-	AFUN008377	NA	unspecified product
AfunF3_2	8804017	8885787	81771	+	AFUN008378	NA	G_PROTEIN_RECEP_F1_2 domain-containing protein [Source:UniProtKB/TrEMBL;Acc:A0A182RQ41]
AfunF3_2	14057031	14058162	1132	-	AFUN009084	NA	Adipose-secreted signaling protein [Source:UniProtKB/TrEMBL;Acc:A0A182RS36]
AfunF3_2	14058693	14061323	2631	+	AFUN009085	NA	eukaryotic translation initiation factor 2A [Source:Projected from Anopheles gambiae (AGAP002525) VB Community Annotation]
AfunF3_2	14061314	14061957	644	-	AFUN009086	NA	unspecified product
AfunF3_2	14062015	14069258	7244	+	AFUN009087	NA	HOOK N-terminal domain-containing protein [Source:UniProtKB/TrEMBL;Acc:A0A182RS39]
AfunF3_2	14069471	14070148	678	+	AFUN009088	NA	trafficking protein particle complex subunit [Source:Projected from Anopheles gambiae (AGAP002528) VB Community Annotation]
AfunF3_2	14078844	14131058	52215	+	AFUN009089	NA	phosphatidylinositol phospholipase C, epsilon [Source:Projected from Anopheles gambiae (AGAP002529) VB Community Annotation]
AfunF3_2	14131907	14133319	1413	-	AFUN009090	NA	poly(ADP-ribose) glycohydrolase ARH3 [Source:Projected from Anopheles gambiae (AGAP002530) VB Community Annotation]
AfunF3_2	14133614	14135096	1483	+	AFUN009091	NA	taspase, threonine aspartase [Source:Projected from Anopheles gambiae (AGAP002531) VB Community Annotation]
AfunF3_2	14136590	14138315	1726	+	AFUN009092	NA	polycomb group RING finger protein [Source:Projected from Anopheles gambiae (AGAP002533) VB Community Annotation]
AfunF3_2	14139147	14140443	1297	-	AFUN009093	NA	dihydropteridine reductase [Source:Projected from Anopheles gambiae (AGAP002534) VB Community Annotation]
AfunF3_2	14140744	14142186	1443	+	AFUN009094	NA	serine/threonine-protein phosphatase PGAM5 [Source:Projected from Anopheles gambiae (AGAP002535) VB Community Annotation]
AfunF3_2	14142322	14160167	17846	-	AFUN009095	NA	unspecified product
AfunF3_2	14152679	14153930	1252	-	AFUN009096	NA	DAN domain-containing protein [Source:UniProtKB/TrEMBL;Acc:A0A182RS48]
AfunF3_2	14160760	14162655	1896	-	AFUN009097	NA	ESCRT-I complex subunit VPS37 [Source:Projected from Anopheles gambiae (AGAP002538) VB Community Annotation]
AfunF3_2	14185081	14186557	1477	-	AFUN009099	NA	RIIa domain-containing protein [Source:UniProtKB/TrEMBL;Acc:A0A182RS51]
AfunF3_2	14203415	14204890	1476	+	AFUN009100	LRIM20	leucine rich immune protein (Coil-less)
AfunF3_2	14235476	14236753	1278	+	AFUN009101	NA	serine-type enodpeptidase [Source:Projected from Anopheles gambiae (AGAP002543) VB Community Annotation]
AfunF3_2	14354214	14357007	2794	+	AFUN009106	NA	nicalin homolog [Source:Projected from Anopheles gambiae (AGAP002549) VB Community Annotation]
AfunF3_2	14357488	14362133	4646	+	AFUN009107	NA	Mif2/CENP-C cupin domain-containing protein [Source:UniProtKB/TrEMBL;Acc:A0A182RS59]
AfunF3_2	14386336	14398007	11672	+	AFUN009112	NA	glucose dehydrogenase (acceptor) [Source:Projected from Anopheles gambiae (AGAP002552) VB Community Annotation]
AfunF3_2	14445895	14455580	9686	+	AFUN009113	NA	unspecified product
AfunF3_2	14455792	14459499	3708	-	AFUN009114	NA	DiGeorge syndrome critical region gene [Source:Projected from Anopheles gambiae (AGAP002554) VB Community Annotation]
AfunF3_2	14460641	14463082	2442	+	AFUN009115	CYP325K1	cytochrome P450
AfunF3_2	14463090	14477094	14005	-	AFUN009116	NA	odorant-binding protein [Source:Projected from Anopheles gambiae (AGAP002556) VB Community Annotation]
AfunF3_2	14516417	14518183	1767	-	AFUN009118	Or40	odorant receptor
AfunF3_2	14518763	14528916	10154	-	AFUN009119	NA	alpha-tocopherol transfer protein-like protein [Source:Projected from Anopheles gambiae (AGAP002559) VB Community Annotation]
AfunF3_2	2078899	2079917	1019	-	AFUN009166	Med29	Mediator of RNA polymerase II transcription subunit 29 [Source:UniProtKB/TrEMBL;Acc:A0A182RSB6]
AfunF3_2	2072575	2078859	6285	+	AFUN009167	NA	Sugar transporter ERD6-like [Source:Projected from Anopheles gambiae (AGAP001236) VB Community Annotation]
AfunF3_2	2064614	2071369	6756	-	AFUN009168	NA	phosphatidylserine decarboxylase [Source:Projected from Anopheles gambiae (AGAP001235) VB Community Annotation]
AfunF3_2	2057175	2064593	7419	+	AFUN009169	NA	Activating signal cointegrator 1 complex subunit [Source:Projected from Anopheles gambiae (AGAP001234) VB Community Annotation]
AfunF3_2	2055047	2056870	1824	-	AFUN009170	NA	vacuolar protein sorting 16B [Source:Projected from Anopheles gambiae (AGAP001233) VB Community Annotation]
AfunF3_2	2053276	2055011	1736	+	AFUN009171	NA	alpha-1,3/alpha-1, 6-mannosyltransferase [Source:Projected from Anopheles gambiae (AGAP001232) VB Community Annotation]
AfunF3_2	1978256	2051341	73086	+	AFUN009173	NA	Protein sleepless [Source:UniProtKB/TrEMBL;Acc:A0A182RSC3]
AfunF3_2	1970259	1975032	4774	+	AFUN009177	NA	dynein light chain Tctex-type [Source:Projected from Anopheles gambiae (AGAP001229) VB Community Annotation]
AfunF3_2	1971658	1973122	1465	-	AFUN009178	NA	unspecified product
AfunF3_2	1969217	1970004	788	-	AFUN009179	NA	DNA-directed RNA polymerase II subunit RPB4 [Source:Projected from Anopheles gambiae (AGAP001228) VB Community Annotation]
AfunF3_2	1965825	1969325	3501	+	AFUN009180	NA	gamma-tubulin complex component [Source:Projected from Anopheles gambiae (AGAP001227) VB Community Annotation]
AfunF3_2	1959088	1964445	5358	-	AFUN009181	NA	unspecified product
AfunF3_2	1956731	1959059	2329	+	AFUN009182	NA	cleavage and polyadenylation specificity factor subunit [Source:Projected from Anopheles gambiae (AGAP001224) VB Community Annotation]
AfunF3_2	1954671	1956703	2033	-	AFUN009183	NA	ATP-dependent RNA helicase DDX55/SPB4 [Source:Projected from Anopheles gambiae (AGAP001223) VB Community Annotation]
AfunF3_2	1944681	1952831	8151	-	AFUN009186	NA	Deacetylase sirtuin-type domain-containing protein [Source:UniProtKB/TrEMBL;Acc:A0A182RSD6]
AfunF3_2	1935629	1937845	2217	-	AFUN009187	NA	soluble calcium-activated nucleotidase [Source:Projected from Anopheles gambiae (AGAP001217) VB Community Annotation]
AfunF3_2	1928663	1933960	5298	-	AFUN009188	NA	tetratricopeptide repeat protein 39C [Source:Projected from Anopheles gambiae (AGAP001215) VB Community Annotation]
AfunF3_2	1932009	1932694	686	+	AFUN009189	NA	unspecified product
AfunF3_2	1913103	1915177	2075	+	AFUN009191	NA	peptidoglycan recognition protein (long) [Source:Projected from Anopheles gambiae (AGAP001212) VB Community Annotation]
AfunF3_2	1908532	1924010	15479	-	AFUN009192	NA	A-kinase anchoring protein AKAP120 [Source:Projected from Anopheles gambiae (AGAP013011) UniProtKB/TrEMBL;Acc:F5HMW6]
AfunF3_2	1903944	1906998	3055	+	AFUN009193	NA	Ras-related protein Rab-8A [Source:Projected from Anopheles gambiae (AGAP001211) VB Community Annotation]
AfunF3_2	1882493	1903457	20965	-	AFUN009194	NA	ubiquitin carboxyl-terminal hydrolase 6/32 [Source:Projected from Anopheles gambiae (AGAP001209) VB Community Annotation]
AfunF3_2	1878026	1882445	4420	+	AFUN009195	NA	Small acidic protein-like domain-containing protein [Source:UniProtKB/TrEMBL;Acc:A0A182RSE5]
AfunF3_2	1873384	1877586	4203	+	AFUN009196	NA	COMM domain-containing protein [Source:Projected from Anopheles gambiae (AGAP001207) VB Community Annotation]
AfunF3_2	1873674	1875747	2074	-	AFUN009197	NA	Leucokinin [Source:UniProtKB/TrEMBL;Acc:A0A182RSE7]
AfunF3_2	1834157	1857762	23606	-	AFUN009198	NA	unspecified product
AfunF3_2	1805801	1818690	12890	+	AFUN009199	NA	unspecified product
AfunF3_2	1799080	1802375	3296	+	AFUN009200	NA	Chitin-binding type-2 domain-containing protein [Source:UniProtKB/TrEMBL;Acc:A0A182RSF0]
AfunF3_2	1709445	1711696	2252	+	AFUN009201	NA	organic cation transporter [Source:Projected from Anopheles gambiae (AGAP001202) VB Community Annotation]
AfunF3_2	1590618	1596958	6341	+	AFUN009205	NA	glycogen debranching enzyme [Source:Projected from Anopheles gambiae (AGAP001200) VB Community Annotation]
AfunF3_2	1578391	1579640	1250	+	AFUN009209	NA	galectin [Source:Projected from Anopheles gambiae (AGAP001197) VB Community Annotation]
AfunF3_2	1571478	1577995	6518	+	AFUN009210	NA	unspecified product
AfunF3_2	1563998	1565292	1295	+	AFUN009211	NA	Enn protein [Source:Projected from Anopheles gambiae (AGAP001196) VB Community Annotation]
AfunF3_2	1553753	1561828	8076	+	AFUN009213	NA	unspecified product
AfunF3_2	1503560	1547626	44067	+	AFUN009215	NA	unspecified product
AfunF3_2	1518372	1519028	657	-	AFUN009217	NA	salivary secreted peptide of the 13 kDa family [Source:Projected from Anopheles gambiae (AGAP013056) VB Community Annotation]
AfunF3_2	1487085	1488059	975	+	AFUN009218	NA	Female reproductive tract protease GLEANR_896 [Source:Projected from Anopheles gambiae (AGAP001190) UniProtKB/TrEMBL;Acc:A0A1S4GBU1]
AfunF3_2	1480833	1481736	904	-	AFUN009219	NA	odorant-binding protein [Source:Projected from Anopheles gambiae (AGAP001189) VB Community Annotation]
AfunF3_2	1150698	1153542	2845	-	AFUN009224	NA	sodium-coupled monocarboxylate transporter [Source:Projected from Anopheles gambiae (AGAP001185) VB Community Annotation]
AfunF3_2	1143017	1143754	738	+	AFUN009225	NA	ganglioside GM2 activator [Source:Projected from Anopheles gambiae (AGAP001184) VB Community Annotation]
AfunF3_2	1132238	1134864	2627	+	AFUN009226	NA	Inosine/uridine-preferring nucleoside hydrolase domain-containing protein [Source:UniProtKB/TrEMBL;Acc:A0A182RSH6]
AfunF3_2	1126969	1127687	719	-	AFUN009228	NA	unspecified product
AfunF3_2	1120041	1120867	827	+	AFUN009229	NA	Protein sleepless [Source:UniProtKB/TrEMBL;Acc:A0A182RSH9]
AfunF3_2	1058391	1058848	458	+	AFUN009232	NA	unspecified product
AfunF3_2	2853678	2857572	3895	-	AFUN010369	NA	Replication factor C subunit [Source:Projected from Anopheles gambiae (AGAP001290) UniProtKB/TrEMBL;Acc:Q7PUQ3]
AfunF3_2	2824883	2853545	28663	-	AFUN010370	NA	FERM domain-containing protein [Source:UniProtKB/TrEMBL;Acc:A0A182RVR0]
AfunF3_2	2821691	2824846	3156	+	AFUN010371	NA	integrator complex subunit [Source:Projected from Anopheles gambiae (AGAP001286) VB Community Annotation]
AfunF3_2	2820039	2821486	1448	-	AFUN010372	NA	vacuolar protein sorting [Source:Projected from Anopheles gambiae (AGAP001285) VB Community Annotation]
AfunF3_2	2713885	2819947	106063	+	AFUN010373	NA	unspecified product
AfunF3_2	6958619	7035971	77353	+	AFUN010786	NA	reticulon/nogo receptor [Source:Projected from Anopheles gambiae (AGAP002006) VB Community Annotation]
AfunF3_2	7043522	7045263	1742	-	AFUN010787	NA	Fibrinogen C-terminal domain-containing protein [Source:UniProtKB/TrEMBL;Acc:A0A182RWX7]
AfunF3_2	7084295	7084981	687	-	AFUN011921	NA	unspecified product
AfunF3_2	4506873	4509136	2264	+	AFUN011931	NA	pickel [Source:Projected from Anopheles gambiae (AGAP003808) VB Community Annotation]
AfunF3_2	4511159	4512614	1456	+	AFUN011933	NA	unspecified product
AfunF3_2	12489234	12489790	557	-	AFUN014144	NA	unspecified product
AfunF3_2	12184956	12185680	725	+	AFUN014146	NA	BPL/LPL catalytic domain-containing protein [Source:UniProtKB/TrEMBL;Acc:A0A182S0X4]
AfunF3_2	12035125	12035979	855	-	AFUN014147	NA	unspecified product
AfunF3_2	11985437	11986540	1104	-	AFUN014149	NA	unspecified product
AfunF3_2	116004	116074	71	-	AFUN014183	NA	unspecified product
AfunF3_2	3945552	3946253	702	-	AFUN014185	NA	unspecified product
AfunF3_2	5138716	5139743	1028	+	AFUN014196	NA	SH2 domain-containing protein [Source:UniProtKB/TrEMBL;Acc:A0A182S133]
AfunF3_2	5578247	5579288	1042	+	AFUN014198	RpS29	40S ribosomal protein S29 [Source:UniProtKB/TrEMBL;Acc:A0A182S135]
AfunF3_2	5671271	5675154	3884	+	AFUN014199	NA	unspecified product
AfunF3_2	5778051	5778243	193	+	AFUN014201	NA	unspecified product
AfunF3_2	6471074	6471617	544	+	AFUN014202	NA	unspecified product
AfunF3_2	2509478	2509895	418	-	AFUN014334	NA	unspecified product
AfunF3_2	2459527	2460373	847	+	AFUN014335	NA	Secreted protein [Source:UniProtKB/TrEMBL;Acc:A0A182S1H7]
AfunF3_2	2454054	2455662	1609	-	AFUN014336	NA	Transcription factor [Source:UniProtKB/TrEMBL;Acc:A0A182S1H8]
AfunF3_2	360724	361248	525	-	AFUN014439	NA	UDENN domain-containing protein [Source:UniProtKB/TrEMBL;Acc:A0A182S1V2]
AfunF3_2	358697	358885	189	-	AFUN014440	NA	unspecified product
AfunF3_2	3068402	3068681	280	+	AFUN014501	NA	unspecified product
AfunF3_2	10387787	10412731	24945	+	AFUN014536	NA	Non-specific serine/threonine protein kinase [Source:UniProtKB/TrEMBL;Acc:A0A182S251]
AfunF3_2	10575076	10575681	606	+	AFUN014539	NA	DUF4219 domain-containing protein [Source:UniProtKB/TrEMBL;Acc:A0A182S255]
AfunF3_2	10931015	10931224	210	-	AFUN014540	NA	unspecified product
AfunF3_2	10306077	10306326	250	+	AFUN014823	NA	unspecified product
AfunF3_2	3182325	3182387	63	+	AFUN014831	NA	unspecified product
AfunF3_2	3156159	3156687	529	+	AFUN014832	NA	unspecified product
AfunF3_2	8044895	8045207	313	+	AFUN014889	NA	unspecified product
AfunF3_2	8142918	8148070	5153	-	AFUN014890	NA	unspecified product
AfunF3_2	8639711	8648547	8837	+	AFUN014894	NA	unspecified product
AfunF3_2	8766347	8766409	63	+	AFUN014895	NA	unspecified product
AfunF3_2	14135104	14136460	1357	-	AFUN014978	NA	unspecified product
AfunF3_2	1916778	1916939	162	-	AFUN014984	NA	unspecified product
AfunF3_2	2132707	2134191	1485	+	AFUN015280	NA	Secreted protein [Source:UniProtKB/TrEMBL;Acc:A0A182S4H0]
AfunF3_2	8569231	8571137	1907	-	AFUN015714	CYP6AD1	Cytochrome P450 (Fragment) [Source:UniProtKB/TrEMBL;Acc:B5AII0]
AfunF3_2	4158229	4201388	43160	-	AFUN015732	NA	SEA domain-containing protein [Source:UniProtKB/TrEMBL;Acc:A0A182S4K8]
AfunF3_2	14537622	14548995	11374	-	AFUN015737	Orco	odorant receptor obligate co-receptor (Orco, Or7)
AfunF3_2	8533523	8535535	2013	-	AFUN015785	CYP6AA2	Cytochrome P450 (Fragment) [Source:UniProtKB/TrEMBL;Acc:B5AIH8]
AfunF3_2	8531151	8533251	2101	-	AFUN015786	CYP6AA1	Cytochrome P450 (Fragment) [Source:UniProtKB/TrEMBL;Acc:B5AIH9]
AfunF3_2	8535644	8537599	1956	-	AFUN015787	NA	Carboxylic ester hydrolase [Source:UniProtKB/TrEMBL;Acc:A0A182S4R6]
AfunF3_2	8544505	8546181	1677	-	AFUN015792	CYP6P9A	cytochrome P450
AfunF3_2	8539121	8540985	1865	-	AFUN015793	NA	Carboxylic ester hydrolase [Source:UniProtKB/TrEMBL;Acc:A0A182S4S2]
AfunF3_2	8567086	8569039	1954	-	AFUN015801	CYP6P2	Cytochrome P450 (Fragment) [Source:UniProtKB/TrEMBL;Acc:B5AII2]
AfunF3_2	8565228	8566912	1685	-	AFUN015802	CYP6P1	Cytochrome P450 (Fragment) [Source:UniProtKB/TrEMBL;Acc:B5AII1]
AfunF3_2	11268742	11270585	1844	-	AFUN015830	CYP325C	Cytochrome P450 [Source:UniProtKB/TrEMBL;Acc:A0A182S4W0]
AfunF3_2	11264868	11266660	1793	-	AFUN015831	CYP325D1	Cytochrome P450 [Source:UniProtKB/TrEMBL;Acc:A0A182S4W1]
AfunF3_2	11271987	11273835	1849	-	AFUN015832	CYP325B1	cytochrome P450
AfunF3_2	3953011	3954520	1510	+	AFUN015837	NA	exopolyphosphatase [Source:Projected from Anopheles gambiae (AGAP004314) VB Community Annotation]
AfunF3_2	3954720	3956274	1555	+	AFUN015838	Gr54	gustatory receptor
AfunF3_2	1012865	1014207	1343	+	AFUN015843	Gr50	gustatory receptor
AfunF3_2	1014363	1015750	1388	+	AFUN015844	Gr51	gustatory receptor
AfunF3_2	11654444	11655760	1317	+	AFUN015855	Gr60	gustatory receptor
AfunF3_2	11650409	11651691	1283	+	AFUN015856	Gr36	Gustatory receptor [Source:UniProtKB/TrEMBL;Acc:A0A182S4Y6]
AfunF3_2	11656032	11657405	1374	+	AFUN015857	Gr40	gustatory receptor
AfunF3_2	8556748	8558550	1803	-	AFUN015888	CYP6P5	cytochrome P450
AfunF3_2	8554228	8555956	1729	-	AFUN015889	CYP6P9b	cytochrome P450
AfunF3_2	11416632	11418085	1454	+	AFUN015926	NA	long wavelength sensitive opsin [Source:Projected from Anopheles gambiae (AGAP001162) VB Community Annotation]
AfunF3_2	11414214	11415574	1361	+	AFUN015927	NA	G_PROTEIN_RECEP_F1_2 domain-containing protein [Source:UniProtKB/TrEMBL;Acc:A0A182S558]
AfunF3_2	11419180	11420753	1574	+	AFUN015928	NA	long wavelength sensitive opsin [Source:Projected from Anopheles gambiae (AGAP001161) VB Community Annotation]
AfunF3_2	11263316	11264876	1561	+	AFUN015929	NA	Protein TsetseEP domain-containing protein [Source:UniProtKB/TrEMBL;Acc:A0A182S560]
AfunF3_2	11258007	11262268	4262	+	AFUN015930	CYP325E1	Cytochrome P450 [Source:UniProtKB/TrEMBL;Acc:A0A182S561]
AfunF3_2	11296241	11297976	1736	+	AFUN015966	CYP325A	Cytochrome P450 [Source:UniProtKB/TrEMBL;Acc:A0A182S597]
AfunF3_2	11290153	11292062	1910	+	AFUN015967	NA	unspecified product
AfunF3_2	14564336	14581201	16866	+	AFUN016021	NA	Fructose-bisphosphate aldolase [Source:UniProtKB/TrEMBL;Acc:A0A1I8JU48]
AfunF3_2	8171315	8196387	25073	-	AFUN016030	NA	unspecified product
AfunF3_2	4239370	4254317	14948	-	AFUN016040	NA	LsmAD domain-containing protein [Source:UniProtKB/TrEMBL;Acc:A0A1I8JU87]
AfunF3_2	4675117	4689164	14048	-	AFUN016090	NA	unspecified product
AfunF3_2	4668179	4674519	6341	-	AFUN016091	NA	anastral spindle
AfunF3_2	6092404	6093699	1296	+	AFUN016092	NA	phosphatidylethanolamine binding protein
AfunF3_2	6098759	6099765	1007	+	AFUN016093	NA	Phosphatidylethanolamine-binding protein [Source:UniProtKB/TrEMBL;Acc:A0A1I8JUF8]
AfunF3_2	6097233	6098452	1220	+	AFUN016094	NA	Phosphatidylethanolamine-binding protein [Source:UniProtKB/TrEMBL;Acc:A0A1I8JUG6]
AfunF3_2	6094691	6096394	1704	+	AFUN016095	NA	phosphatidylethanolamine binding protein
AfunF3_2	6597759	6599638	1880	+	AFUN016096	NA	COMPASS component SWD3
AfunF3_2	6596471	6597541	1071	+	AFUN016097	NA	NADH dehydrogenase (ubiquinone) 1 beta subcomplex [Source:UniProtKB/TrEMBL;Acc:A0A1I8JUE2]
AfunF3_2	2370401	2372593	2193	-	AFUN016139	NA	GP-PDE domain-containing protein [Source:UniProtKB/TrEMBL;Acc:A0A1I8JUI0]
AfunF3_2	2360710	2361992	1283	-	AFUN016140	NA	eupolytin
AfunF3_2	2367552	2368826	1275	-	AFUN016141	NA	eupolytin
AfunF3_2	2369309	2370327	1019	-	AFUN016142	NA	eupolytin
AfunF3_2	2362433	2363748	1316	-	AFUN016143	NA	eupolytin
AfunF3_2	2352285	2353452	1168	-	AFUN016144	NA	eupolytin
AfunF3_2	2354005	2355028	1024	-	AFUN016145	NA	Peptidase S1 domain-containing protein [Source:UniProtKB/TrEMBL;Acc:A0A1I8JUJ1]
AfunF3_2	2356464	2357488	1025	-	AFUN016146	NA	eupolytin
AfunF3_2	3006651	3007946	1296	-	AFUN016163	NA	Bardet-Biedl syndrome 5
AfunF3_2	3007980	3009992	2013	-	AFUN016164	NA	RNA polymerase II-associated factor
AfunF3_2	13846743	13850798	4056	-	AFUN016172	NA	Defective in cullin neddylation protein [Source:UniProtKB/TrEMBL;Acc:A0A1I8JUP2]
AfunF3_2	13853832	13858016	4185	-	AFUN016173	NA	Smr domain-containing protein [Source:UniProtKB/TrEMBL;Acc:A0A1I8JUQ3]
AfunF3_2	3263304	3266274	2971	-	AFUN016221	NA	Succinate--CoA ligase [ADP/GDP-forming] subunit alpha, mitochondrial [Source:UniProtKB/TrEMBL;Acc:A0A1I8JUR8]
AfunF3_2	3269067	3271519	2453	-	AFUN016222	NA	ODAD1 central coiled coil region domain-containing protein [Source:UniProtKB/TrEMBL;Acc:A0A1I8JUU1]
AfunF3_2	5919332	5921115	1784	-	AFUN016304	NA	alpha-tocopherol transfer protein
AfunF3_2	3949114	3950059	946	+	AFUN016315	NA	Kinetochore protein SPC25 [Source:UniProtKB/TrEMBL;Acc:A0A1Y9HE68]
AfunF3_2	6706014	6720392	14379	-	AFUN016331	NA	dynein heavy chain, axonemal
AfunF3_2	6509483	6518468	8986	+	AFUN016335	NA	unspecified product
AfunF3_2	7915754	7953509	37756	-	AFUN016346	NA	Heparan-sulfate 6-O-sulfotransferase [Source:UniProtKB/TrEMBL;Acc:A0A1Y9HDM5]
AfunF3_2	9721072	9744386	23315	+	AFUN016348	NA	nicotinic acetylcholine receptor subunit alpha
AfunF3_2	7362936	7386739	23804	-	AFUN016360	NA	nuclear protein localization protein 4 homolog
AfunF3_2	3940563	3944970	4408	+	AFUN016392	NA	CLIP-domain serine protease
AfunF3_2	3936221	3938623	2403	+	AFUN016393	NA	CLIP-domain serine protease
AfunF3_2	5959596	5962135	2540	-	AFUN016397	NA	Beta-galactosidase [Source:UniProtKB/TrEMBL;Acc:A0A1Y9HED6]
AfunF3_2	5952633	5955724	3092	-	AFUN016398	NA	beta-galactosidase
AfunF3_2	5948195	5951603	3409	-	AFUN016399	NA	Biorientation of chromosomes in cell division protein 1-like 1 [Source:UniProtKB/TrEMBL;Acc:A0A1Y9HDS1]
AfunF3_2	5956123	5959026	2904	-	AFUN016400	NA	Beta-galactosidase [Source:UniProtKB/TrEMBL;Acc:A0A1Y9HDS7]
AfunF3_2	6501884	6503399	1516	+	AFUN016401	NA	Dihydroorotate dehydrogenase (quinone), mitochondrial [Source:UniProtKB/TrEMBL;Acc:A0A1Y9HEN3]
AfunF3_2	6503597	6508589	4993	+	AFUN016402	NA	GC-rich sequence DNA-binding factor
AfunF3_2	2364678	2365773	1096	+	AFUN016417	NA	Eupolytin [Source:UniProtKB/TrEMBL;Acc:A0A1Y9HEF3]
AfunF3_2	2358435	2359511	1077	+	AFUN016418	NA	eupolytin
AfunF3_2	2366006	2367364	1359	+	AFUN016419	NA	eupolytin
AfunF3_2	11212108	11213483	1376	+	AFUN016429	LRIM5	leucine-rich immune protein (Short)
AfunF3_2	11210847	11212099	1253	+	AFUN016430	LRIM27	Leucine rich immune protein (Coil-less) [Source:UniProtKB/TrEMBL;Acc:A0A1Y9HDV4]
AfunF3_2	9710311	9712158	1848	-	AFUN016462	NA	thiamine pyrophosphokinase
AfunF3_2	9712346	9714523	2178	-	AFUN016463	NA	asparaginyl-tRNA synthetase
AfunF3_2	9555414	9558766	3353	-	AFUN016464	NA	pre-mRNA-splicing factor CDC5/CEF1
AfunF3_2	9553519	9555383	1865	-	AFUN016465	NA	Mitogen-activated protein kinase kinase kinase 7-interacting protein [Source:UniProtKB/TrEMBL;Acc:A0A1Y9HET6]
AfunF3_2	7361694	7362700	1007	-	AFUN016468	NA	unspecified product
AfunF3_2	7358539	7359673	1135	-	AFUN016469	NA	unspecified product
AfunF3_2	7359970	7361128	1159	-	AFUN016470	NA	Hyp37.7-like [Source:Projected from Anopheles gambiae (AGAP001988) UniProtKB/TrEMBL;Acc:Q52P96]
AfunF3_2	7972718	7974928	2211	-	AFUN016471	NA	PlsC domain-containing protein [Source:UniProtKB/TrEMBL;Acc:A0A1Y9HEK1]
AfunF3_2	7969915	7971474	1560	-	AFUN016472	NA	PlsC domain-containing protein [Source:UniProtKB/TrEMBL;Acc:A0A1Y9HFC3]
AfunF3_2	7975143	7977583	2441	-	AFUN016473	NA	Proteasome 26S non-ATPase subunit
AfunF3_2	12126289	12129301	3013	-	AFUN016568	NA	3-phosphoinositide dependent protein kinase-1 [Source:Projected from Anopheles gambiae (AGAP001471) VB Community Annotation]
AfunF3_2	12122737	12125804	3068	-	AFUN016569	NA	LRRCT domain-containing protein [Source:UniProtKB/TrEMBL;Acc:A0A2Y9D1U1]
AfunF3_2	14045279	14046172	894	-	AFUN016583	Med12	Biogenesis of lysosome-related organelles complex 1 subunit 3 [Source:UniProtKB/TrEMBL;Acc:A0A2Y9D1Y0]
AfunF3_2	14046332	14056689	10358	-	AFUN016584	Med12	mediator of RNA polymerase II transcription subunit 12
AfunF3_2	3266385	3267056	672	-	AFUN016587	mRpL20	39S ribosomal protein L20, mitochondrial [Source:UniProtKB/TrEMBL;Acc:A0A3F2YXL7]
AfunF3_2	3475157	3477124	1968	+	AFUN016627	NA	NADPH oxidase [Source:Projected from Anopheles gambiae (AGAP003772) VB Community Annotation]
AfunF3_2	4689635	4690815	1181	+	AFUN016629	NA	MRN complex-interacting protein [Source:UniProtKB/TrEMBL;Acc:A0A453YNI1]
AfunF3_2	4257851	4346189	88339	-	AFUN016631	NA	RIMS-binding protein 2 [Source:UniProtKB/TrEMBL;Acc:A0A453YNI0]
AfunF3_2	6035293	6046947	11655	-	AFUN016633	NA	ATP-binding cassette transporter (ABC transporter) family G member [Source:Projected from Anopheles gambiae (AGAP002051) VB Community Annotation]
AfunF3_2	5368257	5450296	82040	+	AFUN016634	NA	PHD-type domain-containing protein [Source:UniProtKB/TrEMBL;Acc:A0A453YNI7]
AfunF3_2	5301939	5311942	10004	+	AFUN016635	NA	homeobox protein EMX [Source:Projected from Anopheles gambiae (AGAP001618) VB Community Annotation]
AfunF3_2	5452070	5458061	5992	-	AFUN016640	NA	5-oxoprolinase (ATP-hydrolysing) [Source:Projected from Anopheles gambiae (AGAP001606) UniProtKB/TrEMBL;Acc:Q8T5H1]
AfunF3_2	3756541	3783796	27256	-	AFUN016643	NA	BZIP domain-containing protein [Source:UniProtKB/TrEMBL;Acc:A0A453YNK1]
AfunF3_2	5675227	5694795	19569	-	AFUN016644	NA	BAR domain-containing protein [Source:UniProtKB/TrEMBL;Acc:A0A453YNK4]
AfunF3_2	5272694	5288866	16173	-	AFUN016645	NA	homeobox protein EMX [Source:Projected from Anopheles gambiae (AGAP001619) VB Community Annotation]
AfunF3_2	3977771	3983467	5697	-	AFUN016647	NA	solute carrier family [Source:Projected from Anopheles gambiae (AGAP004309) VB Community Annotation]
AfunF3_2	3967659	3988837	21179	-	AFUN016648	NA	GYF domain-containing protein [Source:UniProtKB/TrEMBL;Acc:A0A453YNL1]
AfunF3_2	3499135	3500169	1035	+	AFUN016649	NA	pancreatic triacylglycerol lipase [Source:Projected from Anopheles gambiae (AGAP003749) VB Community Annotation]
AfunF3_2	3503205	3505789	2585	+	AFUN016650	NA	glucose dehydrogenase (acceptor) [Source:Projected from Anopheles gambiae (AGAP003750) VB Community Annotation]
AfunF3_2	4800594	4801837	1244	+	AFUN016657	NA	Very-long-chain (3R)-3-hydroxyacyl-CoA dehydratase [Source:UniProtKB/TrEMBL;Acc:A0A453YNM2]
AfunF3_2	4799400	4824800	25401	+	AFUN016658	NA	Myb/SANT-like DNA-binding domain-containing protein [Source:UniProtKB/TrEMBL;Acc:A0A4Y0BDN5]
AfunF3_2	5121606	5123071	1466	+	AFUN016659	NA	cystinosin [Source:Projected from Anopheles gambiae (AGAP013268) VB Community Annotation]
AfunF3_2	5123285	5125114	1830	+	AFUN016660	NA	cystinosin homolog [Source:Projected from Anopheles gambiae (AGAP001628) VB Community Annotation]
AfunF3_2	5338468	5342308	3841	-	AFUN016663	NA	unspecified product
AfunF3_2	5333291	5336170	2880	-	AFUN016664	NA	peroxin [Source:Projected from Anopheles gambiae (AGAP001612) VB Community Annotation]
AfunF3_2	5336328	5338097	1770	-	AFUN016665	NA	Diphosphomevalonate decarboxylase [Source:UniProtKB/TrEMBL;Acc:A0A453YNM4]
AfunF3_2	5642807	5647153	4347	+	AFUN016667	NA	V-type H+-transporting ATPase subunit I [Source:Projected from Anopheles gambiae (AGAP001587) VB Community Annotation]
AfunF3_2	5638046	5641605	3560	+	AFUN016668	NA	V-type H+-transporting ATPase subunit I [Source:Projected from Anopheles gambiae (AGAP001588) VB Community Annotation]
AfunF3_2	6036846	6042437	5592	-	AFUN016669	NA	HAT C-terminal dimerisation domain-containing protein [Source:UniProtKB/TrEMBL;Acc:A0A453YNM9]
AfunF3_2	361874	362468	595	-	AFUN019170	NA	unspecified product
AfunF3_2	13768665	13790647	21983	-	AFUN019176	NA	voltage-dependent calcium channel alpha 1, invertebrate [Source:Projected from Anopheles gambiae (AGAP002505) VB Community Annotation]
AfunF3_2	7897849	7900136	2288	+	AFUN019180	NA	PlsC domain-containing protein [Source:UniProtKB/TrEMBL;Acc:A0A4Y0BGM8]
AfunF3_2	635986	637921	1936	+	AFUN019184	NA	BAH domain-containing protein [Source:UniProtKB/TrEMBL;Acc:A0A4Y0BJV7]
AfunF3_2	13996939	13997990	1052	-	AFUN019194	NA	hydroxybutyrate dehydrogenase [Source:Projected from Anopheles gambiae (AGAP002521) VB Community Annotation]
AfunF3_2	3880663	3897473	16811	-	AFUN019197	NA	PH domain-containing protein [Source:UniProtKB/TrEMBL;Acc:A0A4Y0BGP3]
AfunF3_2	904	6834	5931	+	AFUN019200	NA	Peptidase_M13_N domain-containing protein [Source:UniProtKB/TrEMBL;Acc:A0A4Y0BFK4]
AfunF3_2	4801881	4802988	1108	-	AFUN019208	NA	very-long-chain (3R)-3-hydroxyacyl-(acyl-carrier protein) dehydratase [Source:Projected from Anopheles gambiae (AGAP003815) VB Community Annotation]
AfunF3_2	12561579	12563457	1879	-	AFUN019210	NA	unspecified product
AfunF3_2	7960611	7962220	1610	+	AFUN019218	NA	unspecified product
AfunF3_2	12554528	12561548	7021	-	AFUN019220	NA	ATP-binding cassette transporter (ABC transporter) family A member [Source:Projected from Anopheles gambiae (AGAP001523) VB Community Annotation]
AfunF3_2	4146123	4149988	3866	+	AFUN019225	NA	Peptidase S1 domain-containing protein [Source:UniProtKB/TrEMBL;Acc:A0A182R5S5]
AfunF3_2	754689	759971	5283	+	AFUN019238	NA	nuclear pore complex protein Nup88 [Source:Projected from Anopheles gambiae (AGAP001179) VB Community Annotation]
AfunF3_2	7297462	7347673	50212	-	AFUN019244	NA	unspecified product
AfunF3_2	4803325	4804410	1086	-	AFUN019248	NA	60S ribosomal protein L30 [Source:UniProtKB/TrEMBL;Acc:A0A182R5Y7]
AfunF3_2	3719067	3725360	6294	-	AFUN019255	NA	RIC1 domain-containing protein [Source:UniProtKB/TrEMBL;Acc:A0A4Y0BK43]
AfunF3_2	4156692	4157703	1012	+	AFUN019260	NA	unspecified product
AfunF3_2	12539357	12540773	1417	+	AFUN019264	NA	DUF4806 domain-containing protein [Source:UniProtKB/TrEMBL;Acc:A0A4Y0BGV7]
AfunF3_2	7568745	7570472	1728	+	AFUN019265	NA	polyubiquitin [Source:Projected from Anopheles gambiae (AGAP001969) VB Community Annotation]
AfunF3_2	11283531	11287004	3474	-	AFUN019268	NA	cytochrome P450 [Source:Projected from Anopheles gambiae (AGAP002210) VB Community Annotation]
AfunF3_2	2598308	2599387	1080	+	AFUN019272	NA	Endoribonuclease Regnase 1/ZC3H12 C-terminal domain-containing protein [Source:UniProtKB/TrEMBL;Acc:A0A4Y0BFS6]
AfunF3_2	9133795	9136619	2825	+	AFUN019273	NA	unspecified product
AfunF3_2	2612892	2639129	26238	-	AFUN019283	NA	unspecified product
AfunF3_2	1001716	1002637	922	+	AFUN019287	NA	pre-rRNA-processing protein TSR2 [Source:Projected from Anopheles gambiae (AGAP001167) VB Community Annotation]
AfunF3_2	7907950	7912233	4284	-	AFUN019288	NA	unspecified product
AfunF3_2	6693197	6693627	431	-	AFUN019299	NA	unspecified product
AfunF3_2	1067504	1067907	404	+	AFUN019303	NA	unspecified product
AfunF3_2	765562	766005	444	-	AFUN019311	NA	unspecified product
AfunF3_2	7563622	7566408	2787	-	AFUN019313	NA	Ubiquitin-like domain-containing protein [Source:UniProtKB/TrEMBL;Acc:A0A4Y0BKB4]
AfunF3_2	2610826	2612855	2030	+	AFUN019321	NA	potassium inwardly-rectifying channel subfamily J [Source:Projected from Anopheles gambiae (AGAP001284) VB Community Annotation]
AfunF3_2	3717548	3718744	1197	+	AFUN019336	NA	Non-structural maintenance of chromosomes element 4 [Source:UniProtKB/TrEMBL;Acc:A0A4Y0BED8]
AfunF3_2	12808137	12812219	4083	+	AFUN019345	NA	unspecified product
AfunF3_2	11276301	11278575	2275	-	AFUN019348	NA	unspecified product
AfunF3_2	12563637	12565634	1998	-	AFUN019360	NA	RIO kinase [Source:Projected from Anopheles gambiae (AGAP001526) VB Community Annotation]
AfunF3_2	8562645	8564463	1819	-	AFUN019365	NA	Cytochrome P450 (Fragment) [Source:UniProtKB/TrEMBL;Acc:B5AII4]
AfunF3_2	4445875	4447197	1323	-	AFUN019377	NA	vacuolar protein sorting 37B [Source:Projected from Anopheles gambiae (AGAP003731) VB Community Annotation]
AfunF3_2	11280740	11282979	2240	-	AFUN019378	NA	unspecified product
AfunF3_2	11485014	11485651	638	+	AFUN019396	NA	unspecified product
AfunF3_2	12543074	12544721	1648	-	AFUN019413	NA	Thyroid receptor-interacting protein [Source:Projected from Anopheles gambiae (AGAP001522) VB Community Annotation]
AfunF3_2	4824981	4826006	1026	+	AFUN019425	NA	very-long-chain (3R)-3-hydroxyacyl-(acyl-carrier protein) dehydratase [Source:Projected from Anopheles gambiae (AGAP003814) VB Community Annotation]
AfunF3_2	4455420	4456547	1128	-	AFUN019429	NA	Uncharacterized methyltransferase WBSCR22 [Source:Projected from Anopheles gambiae (AGAP003728) VB Community Annotation]
AfunF3_2	7900599	7902928	2330	+	AFUN019430	NA	PlsC domain-containing protein [Source:UniProtKB/TrEMBL;Acc:A0A4Y0BKP5]
AfunF3_2	12620852	12621669	818	+	AFUN019439	NA	unspecified product
AfunF3_2	13765954	13768434	2481	-	AFUN019442	NA	tRNA (cytosine34-C5)-methyltransferase [Source:Projected from Anopheles gambiae (AGAP002504) VB Community Annotation]
AfunF3_2	7895294	7897710	2417	+	AFUN019447	NA	26S proteasome 26S non-ATPase subunit N6 [Source:Projected from Anopheles gambiae (AGAP001440) VB Community Annotation]
AfunF3_2	9130630	9131910	1281	-	AFUN019449	NA	Gamma-interferon-inducible lysosomal thiol reductase [Source:UniProtKB/TrEMBL;Acc:A0A4Y0BHE0]
AfunF3_2	7164406	7164965	560	-	AFUN019450	NA	unspecified product
AfunF3_2	11476744	11478216	1473	-	AFUN019453	NA	protein MAK11 [Source:Projected from Anopheles gambiae (AGAP001149) VB Community Annotation]
AfunF3_2	14479194	14479850	657	+	AFUN019457	NA	unspecified product
AfunF3_2	12542232	12543053	822	+	AFUN019474	NA	unspecified product
AfunF3_2	7963642	7965219	1578	+	AFUN019478	NA	cytochrome P450 [Source:Projected from Anopheles gambiae (AGAP001443) VB Community Annotation]
AfunF3_2	760702	764623	3922	+	AFUN019492	NA	Ca2+-triggered coelenterazine-binding protein [Source:Projected from Anopheles gambiae (AGAP001177) VB Community Annotation]
AfunF3_2	8748423	8749471	1049	+	AFUN019493	NA	ATP-synt_ab domain-containing protein [Source:UniProtKB/TrEMBL;Acc:A0A4Y0BEQ1]
AfunF3_2	4496260	4497802	1543	+	AFUN019499	NA	unspecified product
AfunF3_2	7903599	7904966	1368	+	AFUN019509	NA	Protein HGH1 homolog [Source:UniProtKB/TrEMBL;Acc:A0A4Y0BKY6]
AfunF3_2	1964632	1965738	1107	-	AFUN019510	NA	unspecified product
AfunF3_2	7905007	7906557	1551	-	AFUN019517	NA	unspecified product
AfunF3_2	3900766	3901652	887	-	AFUN019519	NA	Peptidyl-prolyl cis-trans isomerase [Source:UniProtKB/TrEMBL;Acc:A0A182R5P2]
AfunF3_2	7966619	7968218	1600	+	AFUN019523	NA	unspecified product
AfunF3_2	1057486	1058148	663	+	AFUN019531	NA	unspecified product
AfunF3_2	11856350	11856860	511	-	AFUN019534	NA	unspecified product
AfunF3_2	12833898	12835011	1114	-	AFUN019546	NA	Histone acetyltransferase [Source:UniProtKB/TrEMBL;Acc:A0A4Y0BGH3]
AfunF3_2	6690367	6690922	556	-	AFUN019558	NA	unspecified product
AfunF3_2	7566630	7568153	1524	-	AFUN019559	NA	Polyubiquitin-B [Source:Projected from Anopheles gambiae (AGAP001970) VB Community Annotation]
AfunF3_2	4454541	4455408	868	+	AFUN019561	NA	J domain-containing protein [Source:UniProtKB/TrEMBL;Acc:A0A182R5Q3]
AfunF3_2	14478006	14478575	570	-	AFUN019566	NA	unspecified product
AfunF3_2	2586777	2597040	10264	+	AFUN019568	NA	unspecified product
AfunF3_2	7892155	7894949	2795	-	AFUN019573	NA	unspecified product
AfunF3_2	4456772	4460464	3693	+	AFUN019603	NA	UNC-45/Cro1/She4 central domain-containing protein [Source:UniProtKB/TrEMBL;Acc:A0A182R5Q1]
AfunF3_2	2584016	2586271	2256	-	AFUN019615	NA	IBB domain-containing protein [Source:UniProtKB/TrEMBL;Acc:A0A4Y0BGM9]
AfunF3_2	4447397	4451575	4179	-	AFUN019620	NA	Neutral ceramidase [Source:UniProtKB/TrEMBL;Acc:A0A182R5Q4]
AfunF3_2	4820745	4821783	1039	+	AFUN019622	NA	Myb/SANT-like DNA-binding domain-containing protein [Source:UniProtKB/TrEMBL;Acc:A0A4Y0BHX3]
AfunF3_2	11108165	11108970	806	-	AFUN019628	NA	unspecified product
AfunF3_2	7957605	7959215	1611	+	AFUN019672	NA	unspecified product
AfunF3_2	4804988	4809052	4065	+	AFUN019674	NA	unspecified product
AfunF3_2	12565999	12566639	641	+	AFUN019678	NA	unspecified product
AfunF3_2	13995968	13996938	971	+	AFUN019679	NA	short-chain dehydrogenease/reductase [Source:Projected from Anopheles gambiae (AGAP002520) VB Community Annotation]
AfunF3_2	757770	759328	1559	+	AFUN019681	NA	G_PROTEIN_RECEP_F1_2 domain-containing protein [Source:UniProtKB/TrEMBL;Acc:A0A4Y0BF66]
AfunF3_2	4821811	4823499	1689	-	AFUN019687	NA	DDE Tnp4 domain-containing protein [Source:UniProtKB/TrEMBL;Acc:A0A182R5Y4]
AfunF3_2	14497429	14498100	672	+	AFUN019691	NA	unspecified product
AfunF3_2	12908973	12910523	1551	+	AFUN019692	NA	juvenile hormone-inducible protein [Source:Projected from Anopheles gambiae (AGAP013450) VB Community Annotation]
AfunF3_2	7869220	7872366	3147	-	AFUN019704	NA	unspecified product
AfunF3_2	7791445	7820547	29103	+	AFUN019708	NA	unspecified product
AfunF3_2	13998147	13998608	462	+	AFUN019718	NA	unspecified product
AfunF3_2	3064099	3065179	1081	+	AFUN019723	NA	unspecified product
AfunF3_2	1941807	1944154	2348	+	AFUN019733	NA	tubulin alpha-4A chain [Source:Projected from Anopheles gambiae (AGAP001218) VB Community Annotation]
AfunF3_2	4819819	4820419	601	-	AFUN019748	NA	unspecified product
AfunF3_2	13088288	13090841	2554	-	AFUN019751	NA	G_PROTEIN_RECEP_F2_4 domain-containing protein [Source:UniProtKB/TrEMBL;Acc:A0A4Y0BFD1]
AfunF3_2	3138344	3139204	861	-	AFUN019759	NA	mitotic spindle assembly checkpoint protein MAD2B [Source:Projected from Anopheles gambiae (AGAP001326) VB Community Annotation]
AfunF3_2	1938423	1940824	2402	-	AFUN019762	NA	Tubulin alpha chain [Source:UniProtKB/TrEMBL;Acc:A0A4Y0BIA9]
AfunF3_2	12906649	12908246	1598	+	AFUN019781	NA	juvenile hormone-inducible protein [Source:Projected from Anopheles gambiae (AGAP012996) VB Community Annotation]
AfunF3_2	6691712	6692190	479	-	AFUN019786	NA	unspecified product
AfunF3_2	5750879	5756610	5732	+	AFUN019794	NA	Integrase catalytic domain-containing protein [Source:UniProtKB/TrEMBL;Acc:A0A4Y0BHX6]
AfunF3_2	3898314	3900747	2434	+	AFUN019798	NA	pumilio homology domain family member [Source:Projected from Anopheles gambiae (AGAP004322) VB Community Annotation]
AfunF3_2	5764106	5784055	19950	-	AFUN019831	NA	microtubule-associated protein tau [Source:Projected from Anopheles gambiae (AGAP001570) VB Community Annotation]
AfunF3_2	918563	942240	23678	-	AFUN019857	NA	KH domain-containing protein [Source:UniProtKB/TrEMBL;Acc:A0A4Y0BFP3]
AfunF3_2	12347386	12409095	61710	+	AFUN019872	NA	Homeobox domain-containing protein [Source:UniProtKB/TrEMBL;Acc:A0A4Y0BFQ9]
AfunF3_2	5323939	5327939	4001	+	AFUN019882	NA	BTB domain-containing protein [Source:UniProtKB/TrEMBL;Acc:A0A4Y0BM49]
AfunF3_2	11472496	11476591	4096	-	AFUN019890	NA	VPS35 endosomal protein sorting factor-like [Source:UniProtKB/TrEMBL;Acc:A0A4Y0BM61]
AfunF3_2	14265472	14340990	75519	+	AFUN019900	NA	unspecified product
AfunF3_2	704558	768385	63828	-	AFUN019948	NA	Cyclic nucleotide-binding domain-containing protein [Source:UniProtKB/TrEMBL;Acc:A0A4Y0BJ23]
AfunF3_2	10653564	10829751	176188	-	AFUN019961	NA	homeobox protein homothorax [Source:Projected from Anopheles gambiae (AGAP002178) VB Community Annotation]
AfunF3_2	6173977	6327548	153572	+	AFUN019971	NA	unspecified product
AfunF3_2	9330149	9343731	13583	+	AFUN019991	NA	ceramide synthetase [Source:Projected from Anopheles gambiae (AGAP001761) VB Community Annotation]
AfunF3_2	9762905	9800175	37271	-	AFUN019999	NA	nicotinic acetylcholine receptor subunit alpha [Source:Projected from Anopheles gambiae (AGAP002972) VB Community Annotation]
AfunF3_2	1953312	1954652	1341	+	AFUN020000	NA	Methyltransferase-like protein 23 [Source:UniProtKB/TrEMBL;Acc:A0A4Y0BE08]
AfunF3_2	4124267	4142243	17977	+	AFUN020010	NA	Peptidase_M13_N domain-containing protein [Source:UniProtKB/TrEMBL;Acc:A0A4Y0BJB4]
AfunF3_2	9952239	10140252	188014	+	AFUN020036	NA	defective proboscis extension response [Source:Projected from Anopheles gambiae (AGAP002135) VB Community Annotation]
AfunF3_2	1603196	1736457	133262	-	AFUN020039	NA	Ig-like domain-containing protein [Source:UniProtKB/TrEMBL;Acc:A0A4Y0BGD1]
AfunF3_2	4217854	4221209	3356	+	AFUN020077	NA	C2H2-type domain-containing protein [Source:UniProtKB/TrEMBL;Acc:A0A4Y0BJK3]
AfunF3_2	1308723	1477711	168989	+	AFUN020111	NA	homeobox protein cut-like [Source:Projected from Anopheles gambiae (AGAP001187) VB Community Annotation]
AfunF3_2	2044892	2053174	8283	-	AFUN020115	NA	Coiled-coil domain-containing protein 174 [Source:UniProtKB/TrEMBL;Acc:A0A4Y0BIB7]
AfunF3_2	4491779	4665926	174148	-	AFUN020125	NA	PfkB domain-containing protein [Source:UniProtKB/TrEMBL;Acc:A0A4Y0BNI4]
AfunF3_2	12897952	12919510	21559	-	AFUN020131	NA	G patch domain and KOW motifs-containing protein [Source:Projected from Anopheles gambiae (AGAP001551) VB Community Annotation]
AfunF3_2	10226082	10263336	37255	+	AFUN020151	NA	PPM-type phosphatase domain-containing protein [Source:UniProtKB/TrEMBL;Acc:A0A4Y0BII8]
AfunF3_2	6637846	6648886	11041	-	AFUN020155	NA	protein-histidine N-methyltransferase [Source:UniProtKB/TrEMBL;Acc:A0A4Y0BGU2]
AfunF3_2	8051375	8149351	97977	+	AFUN020159	NA	glutamate receptor, anionic [Source:Projected from Anopheles gambiae (AGAP001434) VB Community Annotation]
AfunF3_2	3169236	3243216	73981	+	AFUN020181	NA	unspecified product
AfunF3_2	10588023	10632754	44732	+	AFUN020201	NA	POU domain transcription factor, class [Source:Projected from Anopheles gambiae (AGAP002172) VB Community Annotation]
AfunF3_2	1547744	1563681	15938	-	AFUN020219	NA	Nuclear cap-binding protein subunit [Source:Projected from Anopheles gambiae (AGAP001195) UniProtKB/Swiss-Prot;Acc:Q7PX35]
AfunF3_2	9843041	9894961	51921	+	AFUN020221	NA	nicotinic acetylcholine receptor subunit alpha [Source:Projected from Anopheles gambiae (AGAP002974) VB Community Annotation]
AfunF3_2	14377288	14380869	3582	-	AFUN020241	NA	glucose dehydrogenase (acceptor) [Source:Projected from Anopheles gambiae (AGAP002551) VB Community Annotation]
AfunF3_2	10369078	10387294	18217	+	AFUN020259	NA	unspecified product
AfunF3_2	11840429	11859439	19011	-	AFUN020287	NA	protein-tyrosine phosphatase [Source:Projected from Anopheles gambiae (AGAP001109) VB Community Annotation]
AfunF3_2	2102651	2125478	22828	+	AFUN020298	NA	Ras-specific guanine nucleotide-releasing factor [Source:Projected from Anopheles gambiae (AGAP001238) VB Community Annotation]
AfunF3_2	5899070	5915867	16798	-	AFUN020301	NA	cell cycle progression [Source:Projected from Anopheles gambiae (AGAP002067) VB Community Annotation]
AfunF3_2	3547226	3628365	81140	-	AFUN020306	NA	JAKMIP_CC3 domain-containing protein [Source:UniProtKB/TrEMBL;Acc:A0A4Y0BJW4]
AfunF3_2	14028078	14029045	968	+	AFUN020308	NA	unspecified product
AfunF3_2	9164626	9254316	89691	+	AFUN020325	NA	unspecified product
AfunF3_2	11792239	11821214	28976	+	AFUN020354	NA	A disintegrin and metalloproteinase with thrombospondin motifs [Source:Projected from Anopheles gambiae (AGAP001113) VB Community Annotation]
AfunF3_2	10326378	10331906	5529	-	AFUN020356	NA	C2H2-type domain-containing protein [Source:UniProtKB/TrEMBL;Acc:A0A4Y0BPV2]
AfunF3_2	7391988	7418226	26239	+	AFUN020359	NA	soluble guanylate cyclase 88E [Source:Projected from Anopheles gambiae (AGAP001985) VB Community Annotation]
AfunF3_2	5458917	5491789	32873	-	AFUN020379	NA	protein-tyrosine phosphatase [Source:Projected from Anopheles gambiae (AGAP001604) VB Community Annotation]
AfunF3_2	8449150	8579233	130084	+	AFUN020405	NA	solute carrier family 8 (sodium/calcium exchanger) [Source:Projected from Anopheles gambiae (AGAP002859) VB Community Annotation]
AfunF3_2	7752417	7856742	104326	+	AFUN020408	NA	AMP-activated protein kinase, gamma regulatory subunit [Source:Projected from Anopheles gambiae (AGAP001446) VB Community Annotation]
AfunF3_2	9375208	9484178	108971	+	AFUN020412	NA	unspecified product
AfunF3_2	10423838	10530715	106878	-	AFUN020415	NA	BTB domain-containing protein [Source:UniProtKB/TrEMBL;Acc:A0A4Y0BHX4]
AfunF3_2	7257195	7330174	72980	+	AFUN020425	NA	unspecified product
AfunF3_2	13392983	13444959	51977	+	AFUN020433	NA	unspecified product
AfunF3_2	12221126	12232826	11701	+	AFUN020437	NA	unspecified product
AfunF3_2	6112562	6125876	13315	-	AFUN020440	NA	atlastin [Source:Projected from Anopheles gambiae (AGAP002047) VB Community Annotation]
AfunF3_2	3117391	3138003	20613	-	AFUN020442	NA	tripartite motif-containing protein [Source:Projected from Anopheles gambiae (AGAP001328) VB Community Annotation]
AfunF3_2	8358047	8361760	3714	-	AFUN020443	NA	ML domain-containing protein [Source:UniProtKB/TrEMBL;Acc:A0A4Y0BI25]
AfunF3_2	2004762	2007147	2386	+	AFUN020445	NA	unspecified product
AfunF3_2	13624744	13633206	8463	+	AFUN020480	NA	unspecified product
AfunF3_2	11579333	11640852	61520	-	AFUN020539	NA	defective proboscis extension response [Source:Projected from Anopheles gambiae (AGAP001126) VB Community Annotation]
AfunF3_2	12245853	12296595	50743	-	AFUN020546	NA	Innexin [Source:UniProtKB/TrEMBL;Acc:A0A4Y0BLW4]
AfunF3_2	1579745	1590556	10812	-	AFUN020554	NA	DNA polymerase zeta [Source:Projected from Anopheles gambiae (AGAP013386) VB Community Annotation]
AfunF3_2	13793680	13807912	14233	+	AFUN020559	NA	runt-related transcription factor [Source:Projected from Anopheles gambiae (AGAP002506) VB Community Annotation]
AfunF3_2	10633601	10637932	4332	+	AFUN020568	NA	WD repeat domain 20b [Source:Projected from Anopheles gambiae (AGAP002173) VB Community Annotation]
AfunF3_2	5592048	5610243	18196	+	AFUN020570	NA	G_PROTEIN_RECEP_F1_2 domain-containing protein [Source:UniProtKB/TrEMBL;Acc:A0A4Y0BKI2]
AfunF3_2	11493307	11495953	2647	+	AFUN020573	NA	Histone deacetylase [Source:UniProtKB/TrEMBL;Acc:A0A4Y0BR43]
AfunF3_2	7206945	7247242	40298	-	AFUN020577	NA	protein neuralized [Source:Projected from Anopheles gambiae (AGAP001999) VB Community Annotation]
AfunF3_2	2885919	2921669	35751	-	AFUN020594	NA	zinc finger protein ZIC, invertebrate [Source:Projected from Anopheles gambiae (AGAP001291) VB Community Annotation]
AfunF3_2	14552565	14561963	9399	+	AFUN020616	NA	unspecified product
AfunF3_2	13120222	13137754	17533	-	AFUN020618	NA	PAP-associated domain-containing protein [Source:UniProtKB/TrEMBL;Acc:A0A4Y0BRA3]
AfunF3_2	2514237	2577657	63421	+	AFUN020650	NA	unspecified product
AfunF3_2	10263851	10299648	35798	-	AFUN020654	NA	hyperpolarization activated cyclic nucleotide-gated potassium channel [Source:Projected from Anopheles gambiae (AGAP002150) VB Community Annotation]
AfunF3_2	14479899	14507439	27541	-	AFUN020678	NA	glucose dehydrogenase (acceptor) [Source:Projected from Anopheles gambiae (AGAP002557) VB Community Annotation]
AfunF3_2	9501293	9511798	10506	-	AFUN020679	NA	structural maintenance of chromosome [Source:Projected from Anopheles gambiae (AGAP002947) VB Community Annotation]
AfunF3_2	5317584	5323440	5857	+	AFUN020684	NA	Ras-related protein Rab-7A [Source:Projected from Anopheles gambiae (AGAP001617) VB Community Annotation]
AfunF3_2	13594155	13605843	11689	+	AFUN020688	NA	Mucin-5AC [Source:UniProtKB/TrEMBL;Acc:A0A4Y0BMH4]
AfunF3_2	12995312	13043982	48671	+	AFUN020694	NA	G-protein coupled receptors family 1 profile domain-containing protein [Source:UniProtKB/TrEMBL;Acc:A0A182R4U0]
AfunF3_2	2166248	2214701	48454	-	AFUN020757	NA	Ig-like domain-containing protein [Source:UniProtKB/TrEMBL;Acc:A0A4Y0BL99]
AfunF3_2	4738211	4755667	17457	+	AFUN020759	NA	splicing factor, proline- and glutamine-rich [Source:Projected from Anopheles gambiae (AGAP003794) VB Community Annotation]
AfunF3_2	14366134	14376816	10683	+	AFUN020764	NA	unspecified product
AfunF3_2	7587512	7590267	2756	-	AFUN020770	NA	CLIP-domain serine protease [Source:Projected from Anopheles gambiae (AGAP001964) VB Community Annotation]
AfunF3_2	3281503	3300234	18732	+	AFUN020784	NA	coiled-coil domain-containing protein [Source:Projected from Anopheles gambiae (AGAP001308) VB Community Annotation]
AfunF3_2	14030255	14032123	1869	+	AFUN020785	NA	cell cycle checkpoint control protein RAD9A [Source:Projected from Anopheles gambiae (AGAP002522) VB Community Annotation]
AfunF3_2	843551	869283	25733	-	AFUN020797	NA	Stomatin (EPB72)-like [Source:Projected from Anopheles gambiae (AGAP003352) VB Community Annotation]
AfunF3_2	10928223	11098512	170290	-	AFUN020800	NA	unspecified product
AfunF3_2	14407	117097	102691	+	AFUN020810	NA	NACHT domain-containing protein [Source:UniProtKB/TrEMBL;Acc:A0A4Y0BS60]
AfunF3_2	13234137	13267806	33670	-	AFUN020830	NA	unspecified product
AfunF3_2	8653797	8695082	41286	+	AFUN020834	NA	G_PROTEIN_RECEP_F1_2 domain-containing protein [Source:UniProtKB/TrEMBL;Acc:A0A4Y0BLM6]
AfunF3_2	13751216	13765787	14572	-	AFUN020845	NA	4-coumarate:CoA ligase [Source:Projected from Anopheles gambiae (AGAP002503) VB Community Annotation]
AfunF3_2	1067972	1115625	47654	-	AFUN020864	NA	unspecified product
AfunF3_2	8889194	8947447	58254	-	AFUN020866	NA	unspecified product
AfunF3_2	9628066	9641979	13914	+	AFUN020871	NA	CHK kinase-like domain-containing protein [Source:UniProtKB/TrEMBL;Acc:A0A4Y0BMB1]
AfunF3_2	9655802	9702702	46901	+	AFUN020882	NA	BHLH domain-containing protein [Source:UniProtKB/TrEMBL;Acc:A0A4Y0BSF3]
AfunF3_2	8559923	8562096	2174	-	AFUN020895	NA	Cytochrome P450 (Fragment) [Source:UniProtKB/TrEMBL;Acc:B5AII3]
AfunF3_2	13138331	13140953	2623	+	AFUN021046	NA	serine/threonine-protein kinase TTK/MPS1 [Source:Projected from Anopheles gambiae (AGAP002075) VB Community Annotation]
AfunF3_2	13141703	13145785	4083	+	AFUN021047	NA	heat shock 70kDa protein 1/8 [Source:Projected from Anopheles gambiae (AGAP002076) VB Community Annotation]
AfunF3_2	12917280	12918563	1284	+	AFUN021048	NA	juvenile hormone-inducible protein [Source:Projected from Anopheles gambiae (AGAP001553) VB Community Annotation]
AfunF3_2	12915363	12916867	1505	+	AFUN021049	NA	CHK kinase-like domain-containing protein [Source:UniProtKB/TrEMBL;Acc:A0A4Y0BNV6]
AfunF3_2	12900428	12905852	5425	-	AFUN021050	NA	juvenile hormone-inducible protein [Source:Projected from Anopheles gambiae (AGAP013124) VB Community Annotation]
AfunF3_2	12898893	12900268	1376	-	AFUN021051	NA	juvenile hormone-inducible protein [Source:Projected from Anopheles gambiae (AGAP013243) VB Community Annotation]
AfunF3_2	12903749	12905457	1709	-	AFUN021052	NA	juvenile hormone-inducible protein [Source:Projected from Anopheles gambiae (AGAP001552) VB Community Annotation]
AfunF3_2	12880529	12881486	958	+	AFUN021053	NA	ribosomal biogenesis protein RLP24 [Source:Projected from Anopheles gambiae (AGAP001545) VB Community Annotation]
AfunF3_2	12881601	12884092	2492	+	AFUN021054	NA	Neither inactivation nor afterpotential protein G [Source:Projected from Anopheles gambiae (AGAP001546) VB Community Annotation]
AfunF3_2	12621695	12623367	1673	-	AFUN021055	NA	AAA domain-containing protein [Source:UniProtKB/TrEMBL;Acc:A0A4Y0BEJ1]
AfunF3_2	12625465	12631952	6488	-	AFUN021056	NA	unspecified product
AfunF3_2	12597953	12617553	19601	+	AFUN021057	NA	protein phosphatase 1, regulatory (inhibitor) subunit [Source:Projected from Anopheles gambiae (AGAP001520) VB Community Annotation]
AfunF3_2	12617951	12620798	2848	+	AFUN021058	NA	DUF4806 domain-containing protein [Source:UniProtKB/TrEMBL;Acc:A0A4Y0BKB6]
AfunF3_2	12584944	12593014	8071	+	AFUN021059	NA	pre-mRNA-splicing helicase BRR2 [Source:Projected from Anopheles gambiae (AGAP001519) VB Community Annotation]
AfunF3_2	12577559	12584820	7262	+	AFUN021060	NA	unspecified product
AfunF3_2	12516738	12519235	2498	-	AFUN021061	NA	pre-mRNA 3'-end-processing factor FIP1 [Source:Projected from Anopheles gambiae (AGAP001514) VB Community Annotation]
AfunF3_2	12509591	12516427	6837	-	AFUN021062	NA	kelch-like protein 1/4/5 [Source:Projected from Anopheles gambiae (AGAP001513) VB Community Annotation]
AfunF3_2	12491251	12492793	1543	-	AFUN021063	NA	unspecified product
AfunF3_2	12499983	12501220	1238	-	AFUN021064	NA	unspecified product
AfunF3_2	12498163	12499260	1098	-	AFUN021065	NA	Secreted mucin [Source:UniProtKB/TrEMBL;Acc:A0A4Y0BT10]
AfunF3_2	12495984	12497386	1403	-	AFUN021066	NA	unspecified product
AfunF3_2	12473981	12475243	1263	+	AFUN021067	NA	Transmembrane emp24 protein transport domain containing 1b [Source:Projected from Anopheles gambiae (AGAP001505) VB Community Annotation]
AfunF3_2	12473373	12476219	2847	+	AFUN021068	NA	Ig-like domain-containing protein [Source:UniProtKB/TrEMBL;Acc:A0A4Y0BKC4]
AfunF3_2	12470894	12473343	2450	+	AFUN021069	NA	separase [Source:Projected from Anopheles gambiae (AGAP001503) VB Community Annotation]
AfunF3_2	12167502	12175999	8498	+	AFUN021070	NA	LIM zinc-binding domain-containing protein [Source:UniProtKB/TrEMBL;Acc:A0A4Y0BMV3]
AfunF3_2	12161216	12167033	5818	+	AFUN021071	NA	ionotropic receptor NMDAR1 [Source:Projected from Anopheles gambiae (AGAP001478) VB Community Annotation]
AfunF3_2	12093865	12094995	1131	-	AFUN021072	NA	Elongation of very long chain fatty acids protein [Source:Projected from Anopheles gambiae (AGAP001097) UniProtKB/TrEMBL;Acc:Q7PKF8]
AfunF3_2	12096065	12097606	1542	-	AFUN021073	NA	Elongation of very long chain fatty acids protein [Source:Projected from Anopheles gambiae (AGAP013094) UniProtKB/TrEMBL;Acc:F5HMZ4]
AfunF3_2	12084541	12092088	7548	+	AFUN021074	NA	Polybromo-1 [Source:Projected from Anopheles gambiae (AGAP001099) VB Community Annotation]
AfunF3_2	12077529	12084110	6582	+	AFUN021075	NA	G_PROTEIN_RECEP_F2_4 domain-containing protein [Source:UniProtKB/TrEMBL;Acc:A0A4Y0BMV6]
AfunF3_2	119492	121496	2005	-	AFUN021090	NA	tubulin--tyrosine ligase-like protein [Source:Projected from Anopheles gambiae (AGAP004284) VB Community Annotation]
AfunF3_2	121722	124548	2827	-	AFUN021091	NA	unspecified product
AfunF3_2	2600575	2604224	3650	+	AFUN021238	NA	potassium inwardly-rectifying channel subfamily J [Source:Projected from Anopheles gambiae (AGAP001283) VB Community Annotation]
AfunF3_2	2420367	2422028	1662	+	AFUN021239	NA	unspecified product
AfunF3_2	2417924	2419586	1663	+	AFUN021240	NA	unspecified product
AfunF3_2	2422103	2424008	1906	+	AFUN021241	NA	Plasma glutamate carboxypeptidase [Source:Projected from Anopheles gambiae (AGAP001264) VB Community Annotation]
AfunF3_2	2415466	2417690	2225	+	AFUN021242	NA	L-caldesmon [Source:Projected from Anopheles gambiae (AGAP001261) VB Community Annotation]
AfunF3_2	2380239	2386847	6609	-	AFUN021243	NA	3'-phosphoadenosine 5'-phosphosulfate synthase [Source:Projected from Anopheles gambiae (AGAP001256) VB Community Annotation]
AfunF3_2	2393728	2395329	1602	-	AFUN021244	NA	unspecified product
AfunF3_2	2392886	2393590	705	-	AFUN021245	NA	small VCP/p97-interacting protein [Source:Projected from Anopheles gambiae (AGAP013220) VB Community Annotation]
AfunF3_2	2386992	2392736	5745	-	AFUN021246	NA	UTP--glucose-1-phosphate uridylyltransferase [Source:Projected from Anopheles gambiae (AGAP001257) VB Community Annotation]
AfunF3_2	13461378	13463112	1735	+	AFUN021357	NA	ATP-dependent RNA helicase DDX28 [Source:Projected from Anopheles gambiae (AGAP012856) VB Community Annotation]
AfunF3_2	13464515	13475630	11116	+	AFUN021358	NA	unspecified product
AfunF3_2	13463243	13464263	1021	+	AFUN021359	NA	mitochondrial import inner membrane translocase subunit (TIM22) [Source:Projected from Anopheles gambiae (AGAP003199) VB Community Annotation]
AfunF3_2	13475675	13477045	1371	-	AFUN021360	NA	elongation of very long chain fatty acids protein [Source:Projected from Anopheles gambiae (AGAP013219) VB Community Annotation]
AfunF3_2	13478328	13479683	1356	-	AFUN021361	NA	fatty acyl-CoA elongase [Source:Projected from Anopheles gambiae (AGAP003195) VB Community Annotation]
AfunF3_2	876631	877763	1133	+	AFUN021417	NA	antigen 5 related protein [Source:Projected from Anopheles gambiae (AGAP003354) VB Community Annotation]
AfunF3_2	874277	875433	1157	+	AFUN021418	NA	SCP domain-containing protein [Source:UniProtKB/TrEMBL;Acc:A0A4Y0BNC1]
AfunF3_2	359907	361471	1565	+	AFUN021419	NA	unspecified product
AfunF3_2	358374	359588	1215	+	AFUN021420	NA	unspecified product
AfunF3_2	3076022	3079671	3650	+	AFUN021496	NA	protein scarlet [Source:Projected from Anopheles gambiae (AGAP001333) VB Community Annotation]
AfunF3_2	3080297	3081512	1216	+	AFUN021497	NA	Myb_DNA-bind_5 domain-containing protein [Source:UniProtKB/TrEMBL;Acc:A0A4Y0BLK0]
AfunF3_2	10574422	10576572	2151	-	AFUN021540	NA	ubiquitin-conjugating enzyme E2 G2 [Source:Projected from Anopheles gambiae (AGAP002169) VB Community Annotation]
AfunF3_2	10576837	10578071	1235	-	AFUN021541	NA	NADH dehydrogenase (ubiquinone) flavoprotein [Source:Projected from Anopheles gambiae (AGAP002170) VB Community Annotation]
AfunF3_2	10642417	10648464	6048	+	AFUN021542	NA	proprotein convertase subtilisin/kexin type [Source:Projected from Anopheles gambiae (AGAP002176) VB Community Annotation]
AfunF3_2	10639981	10641995	2015	+	AFUN021543	NA	Yip1 interacting factor homolog B [Source:Projected from Anopheles gambiae (AGAP002175) VB Community Annotation]
AfunF3_2	11122554	11129190	6637	+	AFUN021544	NA	ANK_REP_REGION domain-containing protein [Source:UniProtKB/TrEMBL;Acc:A0A4Y0BUH0]
AfunF3_2	11116230	11121451	5222	+	AFUN021545	NA	ANK_REP_REGION domain-containing protein [Source:UniProtKB/TrEMBL;Acc:A0A4Y0BP54]
AfunF3_2	11402987	11404498	1512	+	AFUN021546	NA	RAG1-activating protein 1-like protein [Source:Projected from Anopheles gambiae (AGAP003357) VB Community Annotation]
AfunF3_2	11401136	11402503	1368	+	AFUN021547	NA	Sugar transporter SWEET [Source:Projected from Anopheles gambiae (AGAP003358) UniProtKB/TrEMBL;Acc:A0NDW1]
AfunF3_2	11407488	11408605	1118	+	AFUN021548	NA	GINS complex subunit [Source:Projected from Anopheles gambiae (AGAP001166) VB Community Annotation]
AfunF3_2	11408637	11411258	2622	+	AFUN021549	NA	zinc finger protein DZIP1 [Source:Projected from Anopheles gambiae (AGAP001165) VB Community Annotation]
AfunF3_2	11478617	11484827	6211	+	AFUN021550	NA	SH3 domain-containing protein [Source:UniProtKB/TrEMBL;Acc:A0A4Y0BP58]
AfunF3_2	11485892	11488883	2992	+	AFUN021551	NA	U3 small nucleolar RNA-associated protein [Source:Projected from Anopheles gambiae (AGAP001146) VB Community Annotation]
AfunF3_2	13811675	13815907	4233	+	AFUN021571	NA	WD_REPEATS_REGION domain-containing protein [Source:UniProtKB/TrEMBL;Acc:A0A4Y0BUK4]
AfunF3_2	13809680	13811387	1708	+	AFUN021572	NA	peroxin [Source:Projected from Anopheles gambiae (AGAP002507) VB Community Annotation]
AfunF3_2	10219819	10224065	4247	-	AFUN021824	NA	inactivation no afterpotential D protein [Source:Projected from Anopheles gambiae (AGAP002145) VB Community Annotation]
AfunF3_2	10224381	10225595	1215	-	AFUN021825	NA	unspecified product
AfunF3_2	9923194	9924133	940	-	AFUN021826	NA	unspecified product
AfunF3_2	9920074	9921137	1064	-	AFUN021827	NA	unspecified product
AfunF3_2	9922037	9923049	1013	-	AFUN021828	NA	unspecified product
AfunF3_2	9910452	9911731	1280	+	AFUN021829	NA	unspecified product
AfunF3_2	9915657	9919280	3624	+	AFUN021830	NA	unspecified product
AfunF3_2	9494752	9501121	6370	-	AFUN021831	NA	bifunctional glutamyl/prolyl-tRNA synthetase [Source:Projected from Anopheles gambiae (AGAP002945) VB Community Annotation]
AfunF3_2	3162346	3165620	3275	+	AFUN021834	NA	5'-nucleotidase domain-containing protein [Source:Projected from Anopheles gambiae (AGAP001319) VB Community Annotation]
AfunF3_2	3161636	3166069	4434	+	AFUN021835	NA	Sm domain-containing protein [Source:UniProtKB/TrEMBL;Acc:A0A4Y0BPU9]
AfunF3_2	7570627	7572300	1674	+	AFUN021890	NA	PRORP domain-containing protein [Source:UniProtKB/TrEMBL;Acc:A0A4Y0BPZ7]
AfunF3_2	7584880	7586939	2060	+	AFUN021891	NA	sodium-coupled monocarboxylate transporter [Source:Projected from Anopheles gambiae (AGAP013403) VB Community Annotation]
AfunF3_2	7582251	7584604	2354	+	AFUN021892	NA	sodium-coupled monocarboxylate transporter [Source:Projected from Anopheles gambiae (AGAP001965) VB Community Annotation]
AfunF3_2	7572460	7575421	2962	+	AFUN021893	NA	xeroderma pigmentosum group C-complementing protein [Source:Projected from Anopheles gambiae (AGAP001967) VB Community Annotation]
AfunF3_2	7576214	7578383	2170	+	AFUN021894	NA	sodium-coupled monocarboxylate transporter [Source:Projected from Anopheles gambiae (AGAP013429) VB Community Annotation]
AfunF3_2	7578627	7581730	3104	+	AFUN021895	NA	sodium-coupled monocarboxylate transporter [Source:Projected from Anopheles gambiae (AGAP001966) VB Community Annotation]
AfunF3_2	8252765	8254049	1285	+	AFUN021896	NA	Cyclin-dependent kinase 2-associated protein [Source:UniProtKB/TrEMBL;Acc:A0A4Y0BPM8]
AfunF3_2	8261284	8262752	1469	+	AFUN021897	NA	WD repeat-containing protein [Source:Projected from Anopheles gambiae (AGAP002839) VB Community Annotation]
AfunF3_2	8259179	8261091	1913	+	AFUN021898	NA	STPR domain-containing protein [Source:UniProtKB/TrEMBL;Acc:A0A4Y0BR38]
AfunF3_2	8262898	8265459	2562	+	AFUN021899	NA	unspecified product
AfunF3_2	8254299	8256493	2195	+	AFUN021900	NA	STPR domain-containing protein [Source:UniProtKB/TrEMBL;Acc:A0A4Y0BQ05]
AfunF3_2	8256638	8258802	2165	+	AFUN021901	NA	STPR domain-containing protein [Source:UniProtKB/TrEMBL;Acc:A0A4Y0BPN0]
AfunF3_2	8340410	8341189	780	+	AFUN021902	NA	Niemann-Pick Type C-2 [Source:Projected from Anopheles gambiae (AGAP002847) VB Community Annotation]
AfunF3_2	8343179	8343877	699	+	AFUN021903	NA	Niemann-Pick Type C-2 [Source:Projected from Anopheles gambiae (AGAP002849) VB Community Annotation]
AfunF3_2	8345598	8346385	788	+	AFUN021904	NA	Niemann-Pick Type C-2 [Source:Projected from Anopheles gambiae (AGAP002850) VB Community Annotation]
AfunF3_2	8341258	8341891	634	+	AFUN021905	NA	Niemann-Pick Type C-2 [Source:Projected from Anopheles gambiae (AGAP002848) VB Community Annotation]
AfunF3_2	8357130	8358036	907	-	AFUN021906	NA	unspecified product
AfunF3_2	8355659	8356347	689	-	AFUN021907	NA	unspecified product
AfunF3_2	8352747	8353445	699	-	AFUN021908	NA	MD-2-related lipid-recognition domain-containing protein [Source:UniProtKB/TrEMBL;Acc:A0A4Y0BR45]
AfunF3_2	8354312	8355032	721	-	AFUN021909	NA	unspecified product
AfunF3_2	8597859	8599357	1499	-	AFUN021910	NA	lipase [Source:Projected from Anopheles gambiae (AGAP002872) VB Community Annotation]
AfunF3_2	8609970	8613744	3775	-	AFUN021911	NA	FAM91 N-terminal domain-containing protein [Source:UniProtKB/TrEMBL;Acc:A0A4Y0BPN6]
AfunF3_2	8602367	8608947	6581	-	AFUN021912	NA	Potential DNA-binding domain-containing protein [Source:UniProtKB/TrEMBL;Acc:A0A4Y0BMP7]
AfunF3_2	8636598	8648700	12103	-	AFUN021913	NA	cathepsin F [Source:Projected from Anopheles gambiae (AGAP002879) VB Community Annotation]
AfunF3_2	8635746	8636367	622	-	AFUN021914	NA	Cystatin domain-containing protein [Source:UniProtKB/TrEMBL;Acc:A0A4Y0BVJ6]
AfunF3_2	14032223	14039105	6883	-	AFUN021992	NA	unspecified product
AfunF3_2	14029041	14030132	1092	-	AFUN021993	NA	unspecified product
AfunF3_2	14168452	14170166	1715	+	AFUN021994	NA	AB hydrolase-1 domain-containing protein [Source:UniProtKB/TrEMBL;Acc:A0A4Y0BRA9]
AfunF3_2	14163123	14168294	5172	+	AFUN021995	NA	integrator complex subunit [Source:Projected from Anopheles gambiae (AGAP002539) VB Community Annotation]
AfunF3_2	14341914	14343071	1158	+	AFUN021996	NA	Erk and jnk pathways [Source:UniProtKB/TrEMBL;Acc:A0A4Y0BQ88]
AfunF3_2	14343081	14343804	724	-	AFUN021997	NA	Nuclear cap-binding protein subunit [Source:Projected from Anopheles gambiae (AGAP002547) UniProtKB/Swiss-Prot;Acc:Q7QCB6]
AfunF3_2	14348150	14353651	5502	-	AFUN021998	NA	unspecified product
AfunF3_2	2002538	2004120	1583	+	AFUN022006	NA	unspecified product
AfunF3_2	2000076	2001663	1588	+	AFUN022007	NA	unspecified product
AfunF3_2	1916039	1923824	7786	+	AFUN022008	NA	unspecified product
AfunF3_2	1924388	1926875	2488	+	AFUN022009	NA	unspecified product
AfunF3_2	1584658	1585662	1005	+	AFUN022010	NA	serine protease [Source:Projected from Anopheles gambiae (AGAP001199) VB Community Annotation]
AfunF3_2	1581241	1582208	968	+	AFUN022011	NA	chymotrypsin [Source:Projected from Anopheles gambiae (AGAP001198) VB Community Annotation]
AfunF3_2	1524289	1524869	581	+	AFUN022012	NA	Mucin [Source:UniProtKB/TrEMBL;Acc:A0A4Y0BMY4]
AfunF3_2	1525639	1526208	570	+	AFUN022013	NA	Protein sleepless [Source:UniProtKB/TrEMBL;Acc:A0A4Y0BRC1]
AfunF3_2	1125529	1128668	3140	+	AFUN022014	NA	unspecified product
AfunF3_2	1129879	1130300	422	+	AFUN022015	NA	unspecified product
AfunF3_2	1065089	1066624	1536	-	AFUN022016	NA	G_PROTEIN_RECEP_F1_2 domain-containing protein [Source:UniProtKB/TrEMBL;Acc:A0A4Y0BF66]
AfunF3_2	1059614	1063691	4078	-	AFUN022017	NA	unspecified product
AfunF3_2	1064368	1067479	3112	-	AFUN022018	NA	unspecified product

## Sheet: Dataset_8
Dataset 8: SNPs with significant difference identified using BSA between the dead and the alive bulks from the F7 isofemale family
CHROM	POS	REF	ALT	SNPindex.LOW	SNPindex.HIGH	deltaSNP	negLog10Pval	ANN....EFFECT	EFF....CODON	EFF....AA	start	end	width	strand	ID	Name	description	QTL
AfunF3_2	10000470	C	G	0.595745	0.253731	-0.342013	11.7538	intron_variant	c.-907+43652C>G		9952239	10140252	188014	+	AFUN020036	NA	defective proboscis extension response [Source:Projected from Anopheles gambiae (AGAP002135) VB Community Annotation]	NA
AfunF3_2	10001712	A	T	0.32	0.767857	0.447857	11.7567	intron_variant	c.-907+44894A>T		9952239	10140252	188014	+	AFUN020036	NA	defective proboscis extension response [Source:Projected from Anopheles gambiae (AGAP002135) VB Community Annotation]	NA
AfunF3_2	10002325	G	A	0.779412	0.33871	-0.440702	11.7581	intron_variant	c.-907+45507G>A		9952239	10140252	188014	+	AFUN020036	NA	defective proboscis extension response [Source:Projected from Anopheles gambiae (AGAP002135) VB Community Annotation]	NA
AfunF3_2	10002351	A	C	0.743243	0.3125	-0.430743	11.7582	intron_variant	c.-907+45533A>C		9952239	10140252	188014	+	AFUN020036	NA	defective proboscis extension response [Source:Projected from Anopheles gambiae (AGAP002135) VB Community Annotation]	NA
AfunF3_2	10002648	T	A	0.3125	0.733333	0.420833	11.7589	intron_variant	c.-907+45830T>A		9952239	10140252	188014	+	AFUN020036	NA	defective proboscis extension response [Source:Projected from Anopheles gambiae (AGAP002135) VB Community Annotation]	NA
AfunF3_2	10002833	G	A	0.277778	0.656716	0.378939	11.7593	intron_variant	c.-907+46015G>A		9952239	10140252	188014	+	AFUN020036	NA	defective proboscis extension response [Source:Projected from Anopheles gambiae (AGAP002135) VB Community Annotation]	NA
AfunF3_2	10003170	A	C	0.7	0.264706	-0.435294	11.7601	intron_variant	c.-907+46352A>C		9952239	10140252	188014	+	AFUN020036	NA	defective proboscis extension response [Source:Projected from Anopheles gambiae (AGAP002135) VB Community Annotation]	NA
AfunF3_2	10003373	A	G	0.724138	0.345238	-0.3789	11.7606	intron_variant	c.-907+46555A>G		9952239	10140252	188014	+	AFUN020036	NA	defective proboscis extension response [Source:Projected from Anopheles gambiae (AGAP002135) VB Community Annotation]	NA
AfunF3_2	10003422	A	C	0.738462	0.320988	-0.417474	11.7607	intron_variant	c.-907+46604A>C		9952239	10140252	188014	+	AFUN020036	NA	defective proboscis extension response [Source:Projected from Anopheles gambiae (AGAP002135) VB Community Annotation]	NA
AfunF3_2	10003471	A	G	0.716981	0.283951	-0.433031	11.7608	intron_variant	c.-907+46653A>G		9952239	10140252	188014	+	AFUN020036	NA	defective proboscis extension response [Source:Projected from Anopheles gambiae (AGAP002135) VB Community Annotation]	NA
AfunF3_2	10003495	C	T	0.717391	0.205882	-0.511509	11.7609	intron_variant	c.-907+46677C>T		9952239	10140252	188014	+	AFUN020036	NA	defective proboscis extension response [Source:Projected from Anopheles gambiae (AGAP002135) VB Community Annotation]	NA
AfunF3_2	10003818	A	G	0.728571	0.402597	-0.325974	11.7617	intron_variant	c.-907+47000A>G		9952239	10140252	188014	+	AFUN020036	NA	defective proboscis extension response [Source:Projected from Anopheles gambiae (AGAP002135) VB Community Annotation]	NA
AfunF3_2	10003944	T	C	0.328358	0.698795	0.370437	11.7619	intron_variant	c.-907+47126T>C		9952239	10140252	188014	+	AFUN020036	NA	defective proboscis extension response [Source:Projected from Anopheles gambiae (AGAP002135) VB Community Annotation]	NA
AfunF3_2	10005007	C	A	0.78125	0.282353	-0.498897	11.7645	intron_variant	c.-907+48189C>A		9952239	10140252	188014	+	AFUN020036	NA	defective proboscis extension response [Source:Projected from Anopheles gambiae (AGAP002135) VB Community Annotation]	NA
AfunF3_2	10005366	C	T	0.666667	0.372093	-0.294574	11.7653	intron_variant	c.-907+48548C>T		9952239	10140252	188014	+	AFUN020036	NA	defective proboscis extension response [Source:Projected from Anopheles gambiae (AGAP002135) VB Community Annotation]	NA
AfunF3_2	10005629	T	A	0.78125	0.45	-0.33125	11.7659	intron_variant	c.-907+48811T>A		9952239	10140252	188014	+	AFUN020036	NA	defective proboscis extension response [Source:Projected from Anopheles gambiae (AGAP002135) VB Community Annotation]	NA
AfunF3_2	10005817	C	T	0.315789	0.477273	0.161483	11.7664	intron_variant	c.-907+48999C>T		9952239	10140252	188014	+	AFUN020036	NA	defective proboscis extension response [Source:Projected from Anopheles gambiae (AGAP002135) VB Community Annotation]	NA
AfunF3_2	10005907	T	C	0.425	0.523077	0.0980769	11.7666	intron_variant	c.-907+49089T>C		9952239	10140252	188014	+	AFUN020036	NA	defective proboscis extension response [Source:Projected from Anopheles gambiae (AGAP002135) VB Community Annotation]	NA
AfunF3_2	10006330	G	T	0.723684	0.294118	-0.429567	11.7675	intron_variant	c.-907+49512G>T		9952239	10140252	188014	+	AFUN020036	NA	defective proboscis extension response [Source:Projected from Anopheles gambiae (AGAP002135) VB Community Annotation]	NA
AfunF3_2	10006453	T	G	0.698113	0.378788	-0.319325	11.7679	intron_variant	c.-907+49635T>G		9952239	10140252	188014	+	AFUN020036	NA	defective proboscis extension response [Source:Projected from Anopheles gambiae (AGAP002135) VB Community Annotation]	NA
AfunF3_2	10006725	A	G	0.75	0.408163	-0.341837	11.7685	intron_variant	c.-907+49907A>G		9952239	10140252	188014	+	AFUN020036	NA	defective proboscis extension response [Source:Projected from Anopheles gambiae (AGAP002135) VB Community Annotation]	NA
AfunF3_2	10006944	T	C	0.671875	0.442623	-0.229252	11.769	intron_variant	c.-907+50126T>C		9952239	10140252	188014	+	AFUN020036	NA	defective proboscis extension response [Source:Projected from Anopheles gambiae (AGAP002135) VB Community Annotation]	NA
AfunF3_2	10007931	T	G	0.746032	0.285714	-0.460317	11.7713	intron_variant	c.-907+51113T>G		9952239	10140252	188014	+	AFUN020036	NA	defective proboscis extension response [Source:Projected from Anopheles gambiae (AGAP002135) VB Community Annotation]	NA
AfunF3_2	10008506	C	G	0.769231	0.369231	-0.4	11.7727	intron_variant	c.-907+51688C>G		9952239	10140252	188014	+	AFUN020036	NA	defective proboscis extension response [Source:Projected from Anopheles gambiae (AGAP002135) VB Community Annotation]	NA
AfunF3_2	10008689	G	T	0.661017	0.338983	-0.322034	11.7731	intron_variant	c.-907+51871G>T		9952239	10140252	188014	+	AFUN020036	NA	defective proboscis extension response [Source:Projected from Anopheles gambiae (AGAP002135) VB Community Annotation]	NA
AfunF3_2	10009365	T	C	0.647059	0.337838	-0.309221	11.7747	intron_variant	c.-907+52547T>C		9952239	10140252	188014	+	AFUN020036	NA	defective proboscis extension response [Source:Projected from Anopheles gambiae (AGAP002135) VB Community Annotation]	NA
AfunF3_2	10009662	G	A	0.581081	0.380952	-0.200129	11.7754	intron_variant	c.-906-52795G>A		9952239	10140252	188014	+	AFUN020036	NA	defective proboscis extension response [Source:Projected from Anopheles gambiae (AGAP002135) VB Community Annotation]	NA
AfunF3_2	10009740	T	C	0.592593	0.322581	-0.270012	11.7756	intron_variant	c.-906-52717T>C		9952239	10140252	188014	+	AFUN020036	NA	defective proboscis extension response [Source:Projected from Anopheles gambiae (AGAP002135) VB Community Annotation]	NA
AfunF3_2	10009821	T	A	0.681818	0.323077	-0.358741	11.7758	intron_variant	c.-906-52636T>A		9952239	10140252	188014	+	AFUN020036	NA	defective proboscis extension response [Source:Projected from Anopheles gambiae (AGAP002135) VB Community Annotation]	NA
AfunF3_2	10010053	A	T	0.735294	0.363636	-0.371658	11.7763	intron_variant	c.-906-52404A>T		9952239	10140252	188014	+	AFUN020036	NA	defective proboscis extension response [Source:Projected from Anopheles gambiae (AGAP002135) VB Community Annotation]	NA
AfunF3_2	10010296	G	A	0.775862	0.333333	-0.442529	11.7769	intron_variant	c.-906-52161G>A		9952239	10140252	188014	+	AFUN020036	NA	defective proboscis extension response [Source:Projected from Anopheles gambiae (AGAP002135) VB Community Annotation]	NA
AfunF3_2	10010477	G	A	0.725806	0.163934	-0.561872	11.7773	intron_variant	c.-906-51980G>A		9952239	10140252	188014	+	AFUN020036	NA	defective proboscis extension response [Source:Projected from Anopheles gambiae (AGAP002135) VB Community Annotation]	NA
AfunF3_2	10010658	C	T	0.758621	0.327586	-0.431034	11.7777	intron_variant	c.-906-51799C>T		9952239	10140252	188014	+	AFUN020036	NA	defective proboscis extension response [Source:Projected from Anopheles gambiae (AGAP002135) VB Community Annotation]	NA
AfunF3_2	10010816	A	G	0.723077	0.296875	-0.426202	11.7781	intron_variant	c.-906-51641A>G		9952239	10140252	188014	+	AFUN020036	NA	defective proboscis extension response [Source:Projected from Anopheles gambiae (AGAP002135) VB Community Annotation]	NA
AfunF3_2	10010983	A	C	0.683333	0.283333	-0.4	11.7785	intron_variant	c.-906-51474A>C		9952239	10140252	188014	+	AFUN020036	NA	defective proboscis extension response [Source:Projected from Anopheles gambiae (AGAP002135) VB Community Annotation]	NA
AfunF3_2	10011257	G	A	0.705882	0.323077	-0.382805	11.7791	intron_variant	c.-906-51200G>A		9952239	10140252	188014	+	AFUN020036	NA	defective proboscis extension response [Source:Projected from Anopheles gambiae (AGAP002135) VB Community Annotation]	NA
AfunF3_2	10011338	A	T	0.705882	0.469697	-0.236185	11.7793	intron_variant	c.-906-51119A>T		9952239	10140252	188014	+	AFUN020036	NA	defective proboscis extension response [Source:Projected from Anopheles gambiae (AGAP002135) VB Community Annotation]	NA
AfunF3_2	10011417	A	G	0.773333	0.446154	-0.327179	11.7795	intron_variant	c.-906-51040A>G		9952239	10140252	188014	+	AFUN020036	NA	defective proboscis extension response [Source:Projected from Anopheles gambiae (AGAP002135) VB Community Annotation]	NA
AfunF3_2	10011675	C	T	0.716049	0.39726	-0.318789	11.7801	intron_variant	c.-906-50782C>T		9952239	10140252	188014	+	AFUN020036	NA	defective proboscis extension response [Source:Projected from Anopheles gambiae (AGAP002135) VB Community Annotation]	NA
AfunF3_2	10011793	A	G	0.72093	0.418605	-0.302326	11.7804	intron_variant	c.-906-50664A>G		9952239	10140252	188014	+	AFUN020036	NA	defective proboscis extension response [Source:Projected from Anopheles gambiae (AGAP002135) VB Community Annotation]	NA
AfunF3_2	10011919	C	T	0.694118	0.458333	-0.235784	11.7807	intron_variant	c.-906-50538C>T		9952239	10140252	188014	+	AFUN020036	NA	defective proboscis extension response [Source:Projected from Anopheles gambiae (AGAP002135) VB Community Annotation]	NA
AfunF3_2	10012262	C	T	0.741935	0.363636	-0.378299	11.7815	intron_variant	c.-906-50195C>T		9952239	10140252	188014	+	AFUN020036	NA	defective proboscis extension response [Source:Projected from Anopheles gambiae (AGAP002135) VB Community Annotation]	NA
AfunF3_2	10012626	T	G	0.773333	0.333333	-0.44	11.7824	intron_variant	c.-906-49831T>G		9952239	10140252	188014	+	AFUN020036	NA	defective proboscis extension response [Source:Projected from Anopheles gambiae (AGAP002135) VB Community Annotation]	NA
AfunF3_2	10012838	A	C	0.774194	0.463415	-0.310779	11.7829	intron_variant	c.-906-49619A>C		9952239	10140252	188014	+	AFUN020036	NA	defective proboscis extension response [Source:Projected from Anopheles gambiae (AGAP002135) VB Community Annotation]	NA
AfunF3_2	10013332	G	A	0.74359	0.229885	-0.513705	11.784	intron_variant	c.-906-49125G>A		9952239	10140252	188014	+	AFUN020036	NA	defective proboscis extension response [Source:Projected from Anopheles gambiae (AGAP002135) VB Community Annotation]	NA
AfunF3_2	10014085	G	A	0.728814	0.383562	-0.345252	11.7858	intron_variant	c.-906-48372G>A		9952239	10140252	188014	+	AFUN020036	NA	defective proboscis extension response [Source:Projected from Anopheles gambiae (AGAP002135) VB Community Annotation]	NA
AfunF3_2	10014549	C	T	0.746667	0.339623	-0.407044	11.7869	intron_variant	c.-906-47908C>T		9952239	10140252	188014	+	AFUN020036	NA	defective proboscis extension response [Source:Projected from Anopheles gambiae (AGAP002135) VB Community Annotation]	NA
AfunF3_2	10014970	A	C	0.655172	0.381579	-0.273593	11.7879	intron_variant	c.-906-47487A>C		9952239	10140252	188014	+	AFUN020036	NA	defective proboscis extension response [Source:Projected from Anopheles gambiae (AGAP002135) VB Community Annotation]	NA
AfunF3_2	10015072	A	C	0.711864	0.342857	-0.369007	11.7881	intron_variant	c.-906-47385A>C		9952239	10140252	188014	+	AFUN020036	NA	defective proboscis extension response [Source:Projected from Anopheles gambiae (AGAP002135) VB Community Annotation]	NA
AfunF3_2	10015129	G	A	0.757143	0.402597	-0.354545	11.7882	intron_variant	c.-906-47328G>A		9952239	10140252	188014	+	AFUN020036	NA	defective proboscis extension response [Source:Projected from Anopheles gambiae (AGAP002135) VB Community Annotation]	NA
AfunF3_2	10015301	C	T	0.683333	0.30137	-0.381963	11.7886	intron_variant	c.-906-47156C>T		9952239	10140252	188014	+	AFUN020036	NA	defective proboscis extension response [Source:Projected from Anopheles gambiae (AGAP002135) VB Community Annotation]	NA
AfunF3_2	10015460	A	T	0.654545	0.190476	-0.464069	11.789	intron_variant	c.-906-46997A>T		9952239	10140252	188014	+	AFUN020036	NA	defective proboscis extension response [Source:Projected from Anopheles gambiae (AGAP002135) VB Community Annotation]	NA
AfunF3_2	10015745	T	C	0.688312	0.267606	-0.420706	11.7897	intron_variant	c.-906-46712T>C		9952239	10140252	188014	+	AFUN020036	NA	defective proboscis extension response [Source:Projected from Anopheles gambiae (AGAP002135) VB Community Annotation]	NA
AfunF3_2	10015979	G	C	0.7	0.352941	-0.347059	11.7902	intron_variant	c.-906-46478G>C		9952239	10140252	188014	+	AFUN020036	NA	defective proboscis extension response [Source:Projected from Anopheles gambiae (AGAP002135) VB Community Annotation]	NA
AfunF3_2	10016222	T	C	0.698413	0.376344	-0.322069	11.7908	intron_variant	c.-906-46235T>C		9952239	10140252	188014	+	AFUN020036	NA	defective proboscis extension response [Source:Projected from Anopheles gambiae (AGAP002135) VB Community Annotation]	NA
AfunF3_2	10016492	G	A	0.676471	0.392405	-0.284066	11.7914	intron_variant	c.-906-45965G>A		9952239	10140252	188014	+	AFUN020036	NA	defective proboscis extension response [Source:Projected from Anopheles gambiae (AGAP002135) VB Community Annotation]	NA
AfunF3_2	10016767	C	T	0.828125	0.435294	-0.392831	11.7921	intron_variant	c.-906-45690C>T		9952239	10140252	188014	+	AFUN020036	NA	defective proboscis extension response [Source:Projected from Anopheles gambiae (AGAP002135) VB Community Annotation]	NA
AfunF3_2	10017031	A	G	0.719298	0.450704	-0.268594	11.7927	intron_variant	c.-906-45426A>G		9952239	10140252	188014	+	AFUN020036	NA	defective proboscis extension response [Source:Projected from Anopheles gambiae (AGAP002135) VB Community Annotation]	NA
AfunF3_2	1001724	T	A	0.422535	0.219178	-0.203357	4.91066	5_prime_UTR_variant	c.-137T>A		1001716	1002637	922	+	AFUN019287	NA	pre-rRNA-processing protein TSR2 [Source:Projected from Anopheles gambiae (AGAP001167) VB Community Annotation]	NA
AfunF3_2	1001724	T	A	0.422535	0.219178	-0.203357	4.91066	upstream_gene_variant	c.-1230T>A		1001716	1002637	922	+	AFUN019287	NA	pre-rRNA-processing protein TSR2 [Source:Projected from Anopheles gambiae (AGAP001167) VB Community Annotation]	NA
AfunF3_2	10017582	G	A	0.739726	0.363636	-0.37609	11.794	intron_variant	c.-906-44875G>A		9952239	10140252	188014	+	AFUN020036	NA	defective proboscis extension response [Source:Projected from Anopheles gambiae (AGAP002135) VB Community Annotation]	NA
AfunF3_2	1001759	T	C	0.277108	0.623188	0.34608	4.91064	5_prime_UTR_variant	c.-102T>C		1001716	1002637	922	+	AFUN019287	NA	pre-rRNA-processing protein TSR2 [Source:Projected from Anopheles gambiae (AGAP001167) VB Community Annotation]	NA
AfunF3_2	1001759	T	C	0.277108	0.623188	0.34608	4.91064	upstream_gene_variant	c.-1195T>C		1001716	1002637	922	+	AFUN019287	NA	pre-rRNA-processing protein TSR2 [Source:Projected from Anopheles gambiae (AGAP001167) VB Community Annotation]	NA
AfunF3_2	10018039	A	G	0.688525	0.373494	-0.315031	11.7951	intron_variant	c.-906-44418A>G		9952239	10140252	188014	+	AFUN020036	NA	defective proboscis extension response [Source:Projected from Anopheles gambiae (AGAP002135) VB Community Annotation]	NA
AfunF3_2	10018304	A	T	0.753623	0.315217	-0.438406	11.7957	intron_variant	c.-906-44153A>T		9952239	10140252	188014	+	AFUN020036	NA	defective proboscis extension response [Source:Projected from Anopheles gambiae (AGAP002135) VB Community Annotation]	NA
AfunF3_2	10018446	A	G	0.777778	0.26506	-0.512718	11.796	intron_variant	c.-906-44011A>G		9952239	10140252	188014	+	AFUN020036	NA	defective proboscis extension response [Source:Projected from Anopheles gambiae (AGAP002135) VB Community Annotation]	NA
AfunF3_2	1001857	C	G	0.381579	0.56962	0.188041	4.9106	upstream_gene_variant	c.-1097C>G		1001716	1002637	922	+	AFUN019287	NA	pre-rRNA-processing protein TSR2 [Source:Projected from Anopheles gambiae (AGAP001167) VB Community Annotation]	NA
AfunF3_2	1001857	C	G	0.381579	0.56962	0.188041	4.9106	5_prime_UTR_variant	c.-4C>G		1001716	1002637	922	+	AFUN019287	NA	pre-rRNA-processing protein TSR2 [Source:Projected from Anopheles gambiae (AGAP001167) VB Community Annotation]	NA
AfunF3_2	10018652	A	T	0.765625	0.3875	-0.378125	11.7965	intron_variant	c.-906-43805A>T		9952239	10140252	188014	+	AFUN020036	NA	defective proboscis extension response [Source:Projected from Anopheles gambiae (AGAP002135) VB Community Annotation]	NA
AfunF3_2	10018891	T	A	0.85	0.380952	-0.469048	11.7971	intron_variant	c.-906-43566T>A		9952239	10140252	188014	+	AFUN020036	NA	defective proboscis extension response [Source:Projected from Anopheles gambiae (AGAP002135) VB Community Annotation]	NA
AfunF3_2	10019291	C	T	0.75	0.388889	-0.361111	11.798	intron_variant	c.-906-43166C>T		9952239	10140252	188014	+	AFUN020036	NA	defective proboscis extension response [Source:Projected from Anopheles gambiae (AGAP002135) VB Community Annotation]	NA
AfunF3_2	10019564	C	A	0.709677	0.366667	-0.343011	11.7986	intron_variant	c.-906-42893C>A		9952239	10140252	188014	+	AFUN020036	NA	defective proboscis extension response [Source:Projected from Anopheles gambiae (AGAP002135) VB Community Annotation]	NA
AfunF3_2	1002118	C	A	0.33871	0.561644	0.222934	4.91048	synonymous_variant	c.192C>A	p.Arg64Arg	1001716	1002637	922	+	AFUN019287	NA	pre-rRNA-processing protein TSR2 [Source:Projected from Anopheles gambiae (AGAP001167) VB Community Annotation]	NA
AfunF3_2	1002118	C	A	0.33871	0.561644	0.222934	4.91048	upstream_gene_variant	c.-836C>A		1001716	1002637	922	+	AFUN019287	NA	pre-rRNA-processing protein TSR2 [Source:Projected from Anopheles gambiae (AGAP001167) VB Community Annotation]	NA
AfunF3_2	1002335	C	T	0.4125	0.622951	0.210451	4.91038	upstream_gene_variant	c.-619C>T		1001716	1002637	922	+	AFUN019287	NA	pre-rRNA-processing protein TSR2 [Source:Projected from Anopheles gambiae (AGAP001167) VB Community Annotation]	NA
AfunF3_2	1002335	C	T	0.4125	0.622951	0.210451	4.91038	synonymous_variant	c.342C>T	p.Val114Val	1001716	1002637	922	+	AFUN019287	NA	pre-rRNA-processing protein TSR2 [Source:Projected from Anopheles gambiae (AGAP001167) VB Community Annotation]	NA
AfunF3_2	10023647	C	T	0.722222	0.25	-0.472222	11.8082	intron_variant	c.-906-38810C>T		9952239	10140252	188014	+	AFUN020036	NA	defective proboscis extension response [Source:Projected from Anopheles gambiae (AGAP002135) VB Community Annotation]	NA
AfunF3_2	10024634	C	T	0.688525	0.346154	-0.342371	11.8105	intron_variant	c.-906-37823C>T		9952239	10140252	188014	+	AFUN020036	NA	defective proboscis extension response [Source:Projected from Anopheles gambiae (AGAP002135) VB Community Annotation]	NA
AfunF3_2	1002530	C	T	0.512195	0.272727	-0.239468	4.91029	synonymous_variant	c.537C>T	p.Pro179Pro	1001716	1002637	922	+	AFUN019287	NA	pre-rRNA-processing protein TSR2 [Source:Projected from Anopheles gambiae (AGAP001167) VB Community Annotation]	NA
AfunF3_2	1002530	C	T	0.512195	0.272727	-0.239468	4.91029	upstream_gene_variant	c.-424C>T		1001716	1002637	922	+	AFUN019287	NA	pre-rRNA-processing protein TSR2 [Source:Projected from Anopheles gambiae (AGAP001167) VB Community Annotation]	NA
AfunF3_2	1002791	T	C	0.407895	0.305556	-0.102339	4.91017	5_prime_UTR_variant	c.-163T>C		1002699	1007716	5018	+	AFUN004168	NA	unspecified product	NA
AfunF3_2	1002791	T	C	0.407895	0.305556	-0.102339	4.91017	downstream_gene_variant	c.*225T>C		1002699	1007716	5018	+	AFUN004168	NA	unspecified product	NA
AfunF3_2	10028115	A	T	0.680556	0.364865	-0.315691	11.8187	intron_variant	c.-906-34342A>T		9952239	10140252	188014	+	AFUN020036	NA	defective proboscis extension response [Source:Projected from Anopheles gambiae (AGAP002135) VB Community Annotation]	NA
AfunF3_2	1003005	A	C	0.461538	0.192308	-0.269231	4.91007	synonymous_variant	c.52A>C	p.Arg18Arg	1002699	1007716	5018	+	AFUN004168	NA	unspecified product	NA
AfunF3_2	1003005	A	C	0.461538	0.192308	-0.269231	4.91007	downstream_gene_variant	c.*439A>C		1002699	1007716	5018	+	AFUN004168	NA	unspecified product	NA
AfunF3_2	10031587	T	C	0.689655	0.313433	-0.376222	11.8268	intron_variant	c.-906-30870T>C		9952239	10140252	188014	+	AFUN020036	NA	defective proboscis extension response [Source:Projected from Anopheles gambiae (AGAP002135) VB Community Annotation]	NA
AfunF3_2	1003328	A	G	0.835821	0.72549	-0.110331	4.90992	synonymous_variant	c.375A>G	p.Pro125Pro	1002699	1007716	5018	+	AFUN004168	NA	unspecified product	NA
AfunF3_2	1003328	A	G	0.835821	0.72549	-0.110331	4.90992	downstream_gene_variant	c.*4834T>C		1002699	1007716	5018	+	AFUN004168	NA	unspecified product	NA
AfunF3_2	1003328	A	G	0.835821	0.72549	-0.110331	4.90992	downstream_gene_variant	c.*762A>G		1002699	1007716	5018	+	AFUN004168	NA	unspecified product	NA
AfunF3_2	10033292	C	T	0.695652	0.408451	-0.287201	11.8308	intron_variant	c.-906-29165C>T		9952239	10140252	188014	+	AFUN020036	NA	defective proboscis extension response [Source:Projected from Anopheles gambiae (AGAP002135) VB Community Annotation]	NA
AfunF3_2	10033650	C	A	0.726027	0.402985	-0.323042	11.8317	intron_variant	c.-906-28807C>A		9952239	10140252	188014	+	AFUN020036	NA	defective proboscis extension response [Source:Projected from Anopheles gambiae (AGAP002135) VB Community Annotation]	NA
AfunF3_2	1003388	C	T	0.402439	0.606061	0.203622	4.9099	downstream_gene_variant	c.*822C>T		1002699	1007716	5018	+	AFUN004168	NA	unspecified product	NA
AfunF3_2	1003388	C	T	0.402439	0.606061	0.203622	4.9099	downstream_gene_variant	c.*4774G>A		1002699	1007716	5018	+	AFUN004168	NA	unspecified product	NA
AfunF3_2	1003388	C	T	0.402439	0.606061	0.203622	4.9099	intron_variant	c.418+17C>T		1002699	1007716	5018	+	AFUN004168	NA	unspecified product	NA
AfunF3_2	10034435	G	A	0.278481	0.783133	0.504652	11.8335	intron_variant	c.-906-28022G>A		9952239	10140252	188014	+	AFUN020036	NA	defective proboscis extension response [Source:Projected from Anopheles gambiae (AGAP002135) VB Community Annotation]	NA
AfunF3_2	1003452	A	T	0.447059	0.276316	-0.170743	4.90987	downstream_gene_variant	c.*4710T>A		1002699	1007716	5018	+	AFUN004168	NA	unspecified product	NA
AfunF3_2	1003452	A	T	0.447059	0.276316	-0.170743	4.90987	synonymous_variant	c.423A>T	p.Gly141Gly	1002699	1007716	5018	+	AFUN004168	NA	unspecified product	NA
AfunF3_2	1003452	A	T	0.447059	0.276316	-0.170743	4.90987	downstream_gene_variant	c.*886A>T		1002699	1007716	5018	+	AFUN004168	NA	unspecified product	NA
AfunF3_2	10035123	G	T	0.290698	0.569892	0.279195	11.8351	intron_variant	c.-906-27334G>T		9952239	10140252	188014	+	AFUN020036	NA	defective proboscis extension response [Source:Projected from Anopheles gambiae (AGAP002135) VB Community Annotation]	NA
AfunF3_2	10035437	T	C	0.123077	0.639344	0.516267	11.8359	intron_variant	c.-906-27020T>C		9952239	10140252	188014	+	AFUN020036	NA	defective proboscis extension response [Source:Projected from Anopheles gambiae (AGAP002135) VB Community Annotation]	NA
AfunF3_2	10035988	A	G	0.306667	0.685714	0.379048	11.8372	intron_variant	c.-906-26469A>G		9952239	10140252	188014	+	AFUN020036	NA	defective proboscis extension response [Source:Projected from Anopheles gambiae (AGAP002135) VB Community Annotation]	NA
AfunF3_2	10036288	G	A	0.22973	0.666667	0.436937	11.8378	intron_variant	c.-906-26169G>A		9952239	10140252	188014	+	AFUN020036	NA	defective proboscis extension response [Source:Projected from Anopheles gambiae (AGAP002135) VB Community Annotation]	NA
AfunF3_2	10036579	G	C	0.337838	0.5	0.162162	11.8385	intron_variant	c.-906-25878G>C		9952239	10140252	188014	+	AFUN020036	NA	defective proboscis extension response [Source:Projected from Anopheles gambiae (AGAP002135) VB Community Annotation]	NA
AfunF3_2	10036659	T	A	0.629032	0.467532	-0.1615	11.8387	intron_variant	c.-906-25798T>A		9952239	10140252	188014	+	AFUN020036	NA	defective proboscis extension response [Source:Projected from Anopheles gambiae (AGAP002135) VB Community Annotation]	NA
AfunF3_2	10036707	G	C	0.350877	0.632353	0.281476	11.8388	intron_variant	c.-906-25750G>C		9952239	10140252	188014	+	AFUN020036	NA	defective proboscis extension response [Source:Projected from Anopheles gambiae (AGAP002135) VB Community Annotation]	NA
AfunF3_2	10037142	T	G	0.285714	0.656716	0.371002	11.8398	intron_variant	c.-906-25315T>G		9952239	10140252	188014	+	AFUN020036	NA	defective proboscis extension response [Source:Projected from Anopheles gambiae (AGAP002135) VB Community Annotation]	NA
AfunF3_2	10038331	T	G	0.736842	0.428571	-0.308271	11.8426	upstream_gene_variant	c.-4654T>G		9952239	10140252	188014	+	AFUN020036	NA	defective proboscis extension response [Source:Projected from Anopheles gambiae (AGAP002135) VB Community Annotation]	NA
AfunF3_2	10038331	T	G	0.736842	0.428571	-0.308271	11.8426	intron_variant	c.-906-24126T>G		9952239	10140252	188014	+	AFUN020036	NA	defective proboscis extension response [Source:Projected from Anopheles gambiae (AGAP002135) VB Community Annotation]	NA
AfunF3_2	10038600	A	T	0.272727	0.626506	0.353779	11.8433	intron_variant	c.-906-23857A>T		9952239	10140252	188014	+	AFUN020036	NA	defective proboscis extension response [Source:Projected from Anopheles gambiae (AGAP002135) VB Community Annotation]	NA
AfunF3_2	10038600	A	T	0.272727	0.626506	0.353779	11.8433	upstream_gene_variant	c.-4385A>T		9952239	10140252	188014	+	AFUN020036	NA	defective proboscis extension response [Source:Projected from Anopheles gambiae (AGAP002135) VB Community Annotation]	NA
AfunF3_2	10038693	C	T	0.3	0.590361	0.290361	11.8435	intron_variant	c.-906-23764C>T		9952239	10140252	188014	+	AFUN020036	NA	defective proboscis extension response [Source:Projected from Anopheles gambiae (AGAP002135) VB Community Annotation]	NA
AfunF3_2	10038693	C	T	0.3	0.590361	0.290361	11.8435	upstream_gene_variant	c.-4292C>T		9952239	10140252	188014	+	AFUN020036	NA	defective proboscis extension response [Source:Projected from Anopheles gambiae (AGAP002135) VB Community Annotation]	NA
AfunF3_2	10038878	A	G	0.64	0.386667	-0.253333	11.8439	upstream_gene_variant	c.-4107A>G		9952239	10140252	188014	+	AFUN020036	NA	defective proboscis extension response [Source:Projected from Anopheles gambiae (AGAP002135) VB Community Annotation]	NA
AfunF3_2	10038878	A	G	0.64	0.386667	-0.253333	11.8439	intron_variant	c.-906-23579A>G		9952239	10140252	188014	+	AFUN020036	NA	defective proboscis extension response [Source:Projected from Anopheles gambiae (AGAP002135) VB Community Annotation]	NA
AfunF3_2	10038941	C	T	0.697674	0.38806	-0.309615	11.844	intron_variant	c.-906-23516C>T		9952239	10140252	188014	+	AFUN020036	NA	defective proboscis extension response [Source:Projected from Anopheles gambiae (AGAP002135) VB Community Annotation]	NA
AfunF3_2	10038941	C	T	0.697674	0.38806	-0.309615	11.844	upstream_gene_variant	c.-4044C>T		9952239	10140252	188014	+	AFUN020036	NA	defective proboscis extension response [Source:Projected from Anopheles gambiae (AGAP002135) VB Community Annotation]	NA
AfunF3_2	1003896	G	A	0.491803	0.246575	-0.245228	4.90966	downstream_gene_variant	c.*1330G>A		1002699	1007716	5018	+	AFUN004168	NA	unspecified product	NA
AfunF3_2	1003896	G	A	0.491803	0.246575	-0.245228	4.90966	downstream_gene_variant	c.*4266C>T		1002699	1007716	5018	+	AFUN004168	NA	unspecified product	NA
AfunF3_2	1003896	G	A	0.491803	0.246575	-0.245228	4.90966	synonymous_variant	c.867G>A	p.Arg289Arg	1002699	1007716	5018	+	AFUN004168	NA	unspecified product	NA
AfunF3_2	10039008	G	A	0.255319	0.709677	0.454358	11.8442	intron_variant	c.-906-23449G>A		9952239	10140252	188014	+	AFUN020036	NA	defective proboscis extension response [Source:Projected from Anopheles gambiae (AGAP002135) VB Community Annotation]	NA
AfunF3_2	10039008	G	A	0.255319	0.709677	0.454358	11.8442	upstream_gene_variant	c.-3977G>A		9952239	10140252	188014	+	AFUN020036	NA	defective proboscis extension response [Source:Projected from Anopheles gambiae (AGAP002135) VB Community Annotation]	NA
AfunF3_2	10039443	C	T	0.738462	0.318841	-0.419621	11.8452	intron_variant	c.-906-23014C>T		9952239	10140252	188014	+	AFUN020036	NA	defective proboscis extension response [Source:Projected from Anopheles gambiae (AGAP002135) VB Community Annotation]	NA
AfunF3_2	10039443	C	T	0.738462	0.318841	-0.419621	11.8452	upstream_gene_variant	c.-3542C>T		9952239	10140252	188014	+	AFUN020036	NA	defective proboscis extension response [Source:Projected from Anopheles gambiae (AGAP002135) VB Community Annotation]	NA
AfunF3_2	10039623	T	C	0.711538	0.324675	-0.386863	11.8457	intron_variant	c.-906-22834T>C		9952239	10140252	188014	+	AFUN020036	NA	defective proboscis extension response [Source:Projected from Anopheles gambiae (AGAP002135) VB Community Annotation]	NA
AfunF3_2	10039623	T	C	0.711538	0.324675	-0.386863	11.8457	upstream_gene_variant	c.-3362T>C		9952239	10140252	188014	+	AFUN020036	NA	defective proboscis extension response [Source:Projected from Anopheles gambiae (AGAP002135) VB Community Annotation]	NA
AfunF3_2	10040066	A	G	0.727273	0.371429	-0.355844	11.8467	upstream_gene_variant	c.-2919A>G		9952239	10140252	188014	+	AFUN020036	NA	defective proboscis extension response [Source:Projected from Anopheles gambiae (AGAP002135) VB Community Annotation]	NA
AfunF3_2	10040066	A	G	0.727273	0.371429	-0.355844	11.8467	intron_variant	c.-906-22391A>G		9952239	10140252	188014	+	AFUN020036	NA	defective proboscis extension response [Source:Projected from Anopheles gambiae (AGAP002135) VB Community Annotation]	NA
AfunF3_2	10040498	A	G	0.731707	0.460317	-0.27139	11.8477	upstream_gene_variant	c.-2487A>G		9952239	10140252	188014	+	AFUN020036	NA	defective proboscis extension response [Source:Projected from Anopheles gambiae (AGAP002135) VB Community Annotation]	NA
AfunF3_2	10040498	A	G	0.731707	0.460317	-0.27139	11.8477	intron_variant	c.-906-21959A>G		9952239	10140252	188014	+	AFUN020036	NA	defective proboscis extension response [Source:Projected from Anopheles gambiae (AGAP002135) VB Community Annotation]	NA
AfunF3_2	10041049	A	G	0.28125	0.735294	0.454044	11.849	intron_variant	c.-906-21408A>G		9952239	10140252	188014	+	AFUN020036	NA	defective proboscis extension response [Source:Projected from Anopheles gambiae (AGAP002135) VB Community Annotation]	NA
AfunF3_2	10041049	A	G	0.28125	0.735294	0.454044	11.849	upstream_gene_variant	c.-1936A>G		9952239	10140252	188014	+	AFUN020036	NA	defective proboscis extension response [Source:Projected from Anopheles gambiae (AGAP002135) VB Community Annotation]	NA
AfunF3_2	10041455	T	C	0.745763	0.328571	-0.417191	11.8499	intron_variant	c.-906-21002T>C		9952239	10140252	188014	+	AFUN020036	NA	defective proboscis extension response [Source:Projected from Anopheles gambiae (AGAP002135) VB Community Annotation]	NA
AfunF3_2	10041455	T	C	0.745763	0.328571	-0.417191	11.8499	upstream_gene_variant	c.-1530T>C		9952239	10140252	188014	+	AFUN020036	NA	defective proboscis extension response [Source:Projected from Anopheles gambiae (AGAP002135) VB Community Annotation]	NA
AfunF3_2	10041748	G	A	0.163636	0.671429	0.507792	11.8506	upstream_gene_variant	c.-1237G>A		9952239	10140252	188014	+	AFUN020036	NA	defective proboscis extension response [Source:Projected from Anopheles gambiae (AGAP002135) VB Community Annotation]	NA
AfunF3_2	10041748	G	A	0.163636	0.671429	0.507792	11.8506	intron_variant	c.-906-20709G>A		9952239	10140252	188014	+	AFUN020036	NA	defective proboscis extension response [Source:Projected from Anopheles gambiae (AGAP002135) VB Community Annotation]	NA
AfunF3_2	10041779	G	C	0.786885	0.333333	-0.453552	11.8507	upstream_gene_variant	c.-1206G>C		9952239	10140252	188014	+	AFUN020036	NA	defective proboscis extension response [Source:Projected from Anopheles gambiae (AGAP002135) VB Community Annotation]	NA
AfunF3_2	10041779	G	C	0.786885	0.333333	-0.453552	11.8507	intron_variant	c.-906-20678G>C		9952239	10140252	188014	+	AFUN020036	NA	defective proboscis extension response [Source:Projected from Anopheles gambiae (AGAP002135) VB Community Annotation]	NA
AfunF3_2	10042072	T	A	0.284091	0.601942	0.317851	11.8514	intron_variant	c.-906-20385T>A		9952239	10140252	188014	+	AFUN020036	NA	defective proboscis extension response [Source:Projected from Anopheles gambiae (AGAP002135) VB Community Annotation]	NA
AfunF3_2	10042072	T	A	0.284091	0.601942	0.317851	11.8514	upstream_gene_variant	c.-913T>A		9952239	10140252	188014	+	AFUN020036	NA	defective proboscis extension response [Source:Projected from Anopheles gambiae (AGAP002135) VB Community Annotation]	NA
AfunF3_2	10042105	G	A	0.303797	0.630952	0.327155	11.8514	upstream_gene_variant	c.-880G>A		9952239	10140252	188014	+	AFUN020036	NA	defective proboscis extension response [Source:Projected from Anopheles gambiae (AGAP002135) VB Community Annotation]	NA
AfunF3_2	10042105	G	A	0.303797	0.630952	0.327155	11.8514	intron_variant	c.-906-20352G>A		9952239	10140252	188014	+	AFUN020036	NA	defective proboscis extension response [Source:Projected from Anopheles gambiae (AGAP002135) VB Community Annotation]	NA
AfunF3_2	10042230	C	T	0.727273	0.4	-0.327273	11.8517	intron_variant	c.-906-20227C>T		9952239	10140252	188014	+	AFUN020036	NA	defective proboscis extension response [Source:Projected from Anopheles gambiae (AGAP002135) VB Community Annotation]	NA
AfunF3_2	10042230	C	T	0.727273	0.4	-0.327273	11.8517	upstream_gene_variant	c.-755C>T		9952239	10140252	188014	+	AFUN020036	NA	defective proboscis extension response [Source:Projected from Anopheles gambiae (AGAP002135) VB Community Annotation]	NA
AfunF3_2	1004229	G	C	0.566667	0.242857	-0.32381	4.90951	downstream_gene_variant	c.*3933C>G		1002699	1007716	5018	+	AFUN004168	NA	unspecified product	NA
AfunF3_2	1004229	G	C	0.566667	0.242857	-0.32381	4.90951	downstream_gene_variant	c.*1663G>C		1002699	1007716	5018	+	AFUN004168	NA	unspecified product	NA
AfunF3_2	1004229	G	C	0.566667	0.242857	-0.32381	4.90951	missense_variant	c.1200G>C	p.Gln400His	1002699	1007716	5018	+	AFUN004168	NA	unspecified product	NA
AfunF3_2	10042395	A	T	0.223881	0.62963	0.405749	11.8521	intron_variant	c.-906-20062A>T		9952239	10140252	188014	+	AFUN020036	NA	defective proboscis extension response [Source:Projected from Anopheles gambiae (AGAP002135) VB Community Annotation]	NA
AfunF3_2	10042395	A	T	0.223881	0.62963	0.405749	11.8521	upstream_gene_variant	c.-590A>T		9952239	10140252	188014	+	AFUN020036	NA	defective proboscis extension response [Source:Projected from Anopheles gambiae (AGAP002135) VB Community Annotation]	NA
AfunF3_2	10042525	G	A	0.2	0.639535	0.439535	11.8524	upstream_gene_variant	c.-460G>A		9952239	10140252	188014	+	AFUN020036	NA	defective proboscis extension response [Source:Projected from Anopheles gambiae (AGAP002135) VB Community Annotation]	NA
AfunF3_2	10042525	G	A	0.2	0.639535	0.439535	11.8524	intron_variant	c.-906-19932G>A		9952239	10140252	188014	+	AFUN020036	NA	defective proboscis extension response [Source:Projected from Anopheles gambiae (AGAP002135) VB Community Annotation]	NA
AfunF3_2	10042683	A	T	0.769231	0.345238	-0.423993	11.8528	upstream_gene_variant	c.-302A>T		9952239	10140252	188014	+	AFUN020036	NA	defective proboscis extension response [Source:Projected from Anopheles gambiae (AGAP002135) VB Community Annotation]	NA
AfunF3_2	10042683	A	T	0.769231	0.345238	-0.423993	11.8528	intron_variant	c.-906-19774A>T		9952239	10140252	188014	+	AFUN020036	NA	defective proboscis extension response [Source:Projected from Anopheles gambiae (AGAP002135) VB Community Annotation]	NA
AfunF3_2	10042722	C	T	0.236842	0.666667	0.429825	11.8529	intron_variant	c.-906-19735C>T		9952239	10140252	188014	+	AFUN020036	NA	defective proboscis extension response [Source:Projected from Anopheles gambiae (AGAP002135) VB Community Annotation]	NA
AfunF3_2	10042722	C	T	0.236842	0.666667	0.429825	11.8529	upstream_gene_variant	c.-263C>T		9952239	10140252	188014	+	AFUN020036	NA	defective proboscis extension response [Source:Projected from Anopheles gambiae (AGAP002135) VB Community Annotation]	NA
AfunF3_2	10043138	G	A	0.681818	0.326316	-0.355502	11.8539	intron_variant	c.-906-19319G>A		9952239	10140252	188014	+	AFUN020036	NA	defective proboscis extension response [Source:Projected from Anopheles gambiae (AGAP002135) VB Community Annotation]	NA
AfunF3_2	10043138	G	A	0.681818	0.326316	-0.355502	11.8539	intron_variant	c.-906-19319G>A		10042985	10044723	1739	+	AFUN007723	NA	unspecified product	NA
AfunF3_2	10043138	G	A	0.681818	0.326316	-0.355502	11.8539	missense_variant	c.154G>A	p.Gly52Ser	9952239	10140252	188014	+	AFUN020036	NA	defective proboscis extension response [Source:Projected from Anopheles gambiae (AGAP002135) VB Community Annotation]	NA
AfunF3_2	10043138	G	A	0.681818	0.326316	-0.355502	11.8539	missense_variant	c.154G>A	p.Gly52Ser	10042985	10044723	1739	+	AFUN007723	NA	unspecified product	NA
AfunF3_2	10043215	G	C	0.368421	0.725	0.356579	11.854	missense_variant	c.231G>C	p.Glu77Asp	9952239	10140252	188014	+	AFUN020036	NA	defective proboscis extension response [Source:Projected from Anopheles gambiae (AGAP002135) VB Community Annotation]	NA
AfunF3_2	10043215	G	C	0.368421	0.725	0.356579	11.854	missense_variant	c.231G>C	p.Glu77Asp	10042985	10044723	1739	+	AFUN007723	NA	unspecified product	NA
AfunF3_2	10043215	G	C	0.368421	0.725	0.356579	11.854	intron_variant	c.-906-19242G>C		9952239	10140252	188014	+	AFUN020036	NA	defective proboscis extension response [Source:Projected from Anopheles gambiae (AGAP002135) VB Community Annotation]	NA
AfunF3_2	10043215	G	C	0.368421	0.725	0.356579	11.854	intron_variant	c.-906-19242G>C		10042985	10044723	1739	+	AFUN007723	NA	unspecified product	NA
AfunF3_2	1004334	T	C	0.434211	0.15493	-0.279281	4.90946	synonymous_variant	c.1305T>C	p.Asn435Asn	1002699	1007716	5018	+	AFUN004168	NA	unspecified product	NA
AfunF3_2	1004334	T	C	0.434211	0.15493	-0.279281	4.90946	downstream_gene_variant	c.*1768T>C		1002699	1007716	5018	+	AFUN004168	NA	unspecified product	NA
AfunF3_2	1004334	T	C	0.434211	0.15493	-0.279281	4.90946	downstream_gene_variant	c.*3828A>G		1002699	1007716	5018	+	AFUN004168	NA	unspecified product	NA
AfunF3_2	10043805	G	A	0.307692	0.6875	0.379808	11.8554	intron_variant	c.757+64G>A		9952239	10140252	188014	+	AFUN020036	NA	defective proboscis extension response [Source:Projected from Anopheles gambiae (AGAP002135) VB Community Annotation]	NA
AfunF3_2	10043805	G	A	0.307692	0.6875	0.379808	11.8554	intron_variant	c.757+64G>A		10042985	10044723	1739	+	AFUN007723	NA	unspecified product	NA
AfunF3_2	10043805	G	A	0.307692	0.6875	0.379808	11.8554	intron_variant	c.-906-18652G>A		9952239	10140252	188014	+	AFUN020036	NA	defective proboscis extension response [Source:Projected from Anopheles gambiae (AGAP002135) VB Community Annotation]	NA
AfunF3_2	10043805	G	A	0.307692	0.6875	0.379808	11.8554	intron_variant	c.-906-18652G>A		10042985	10044723	1739	+	AFUN007723	NA	unspecified product	NA
AfunF3_2	10044004	C	T	0.411765	0.722222	0.310458	11.8559	intron_variant	c.757+263C>T		9952239	10140252	188014	+	AFUN020036	NA	defective proboscis extension response [Source:Projected from Anopheles gambiae (AGAP002135) VB Community Annotation]	NA
AfunF3_2	10044004	C	T	0.411765	0.722222	0.310458	11.8559	intron_variant	c.757+263C>T		10042985	10044723	1739	+	AFUN007723	NA	unspecified product	NA
AfunF3_2	10044004	C	T	0.411765	0.722222	0.310458	11.8559	intron_variant	c.-906-18453C>T		9952239	10140252	188014	+	AFUN020036	NA	defective proboscis extension response [Source:Projected from Anopheles gambiae (AGAP002135) VB Community Annotation]	NA
AfunF3_2	10044004	C	T	0.411765	0.722222	0.310458	11.8559	intron_variant	c.-906-18453C>T		10042985	10044723	1739	+	AFUN007723	NA	unspecified product	NA
AfunF3_2	1004418	C	T	0.444444	0.191781	-0.252664	4.90942	downstream_gene_variant	c.*1852C>T		1002699	1007716	5018	+	AFUN004168	NA	unspecified product	NA
AfunF3_2	1004418	C	T	0.444444	0.191781	-0.252664	4.90942	downstream_gene_variant	c.*3744G>A		1002699	1007716	5018	+	AFUN004168	NA	unspecified product	NA
AfunF3_2	1004418	C	T	0.444444	0.191781	-0.252664	4.90942	synonymous_variant	c.1389C>T	p.Cys463Cys	1002699	1007716	5018	+	AFUN004168	NA	unspecified product	NA
AfunF3_2	10044289	A	G	0.703125	0.298246	-0.404879	11.8565	intron_variant	c.-906-18168A>G		9952239	10140252	188014	+	AFUN020036	NA	defective proboscis extension response [Source:Projected from Anopheles gambiae (AGAP002135) VB Community Annotation]	NA
AfunF3_2	10044289	A	G	0.703125	0.298246	-0.404879	11.8565	intron_variant	c.-906-18168A>G		10042985	10044723	1739	+	AFUN007723	NA	unspecified product	NA
AfunF3_2	10044289	A	G	0.703125	0.298246	-0.404879	11.8565	synonymous_variant	c.780A>G	p.Gly260Gly	9952239	10140252	188014	+	AFUN020036	NA	defective proboscis extension response [Source:Projected from Anopheles gambiae (AGAP002135) VB Community Annotation]	NA
AfunF3_2	10044289	A	G	0.703125	0.298246	-0.404879	11.8565	synonymous_variant	c.780A>G	p.Gly260Gly	10042985	10044723	1739	+	AFUN007723	NA	unspecified product	NA
AfunF3_2	10044732	A	G	0.738462	0.25	-0.488462	11.8576	downstream_gene_variant	c.*146A>G		9952239	10140252	188014	+	AFUN020036	NA	defective proboscis extension response [Source:Projected from Anopheles gambiae (AGAP002135) VB Community Annotation]	NA
AfunF3_2	10044732	A	G	0.738462	0.25	-0.488462	11.8576	intron_variant	c.-906-17725A>G		9952239	10140252	188014	+	AFUN020036	NA	defective proboscis extension response [Source:Projected from Anopheles gambiae (AGAP002135) VB Community Annotation]	NA
AfunF3_2	10044914	T	C	0.671233	0.25	-0.421233	11.858	downstream_gene_variant	c.*328T>C		9952239	10140252	188014	+	AFUN020036	NA	defective proboscis extension response [Source:Projected from Anopheles gambiae (AGAP002135) VB Community Annotation]	NA
AfunF3_2	10044914	T	C	0.671233	0.25	-0.421233	11.858	intron_variant	c.-906-17543T>C		9952239	10140252	188014	+	AFUN020036	NA	defective proboscis extension response [Source:Projected from Anopheles gambiae (AGAP002135) VB Community Annotation]	NA
AfunF3_2	10045257	C	T	0.689189	0.388889	-0.3003	11.8588	intron_variant	c.-906-17200C>T		9952239	10140252	188014	+	AFUN020036	NA	defective proboscis extension response [Source:Projected from Anopheles gambiae (AGAP002135) VB Community Annotation]	NA
AfunF3_2	10045257	C	T	0.689189	0.388889	-0.3003	11.8588	downstream_gene_variant	c.*671C>T		9952239	10140252	188014	+	AFUN020036	NA	defective proboscis extension response [Source:Projected from Anopheles gambiae (AGAP002135) VB Community Annotation]	NA
AfunF3_2	10045373	G	A	0.701299	0.385714	-0.315584	11.8591	intron_variant	c.-906-17084G>A		9952239	10140252	188014	+	AFUN020036	NA	defective proboscis extension response [Source:Projected from Anopheles gambiae (AGAP002135) VB Community Annotation]	NA
AfunF3_2	10045373	G	A	0.701299	0.385714	-0.315584	11.8591	downstream_gene_variant	c.*787G>A		9952239	10140252	188014	+	AFUN020036	NA	defective proboscis extension response [Source:Projected from Anopheles gambiae (AGAP002135) VB Community Annotation]	NA
AfunF3_2	10045586	C	T	0.714286	0.361702	-0.352584	11.8596	downstream_gene_variant	c.*1000C>T		9952239	10140252	188014	+	AFUN020036	NA	defective proboscis extension response [Source:Projected from Anopheles gambiae (AGAP002135) VB Community Annotation]	NA
AfunF3_2	10045586	C	T	0.714286	0.361702	-0.352584	11.8596	intron_variant	c.-906-16871C>T		9952239	10140252	188014	+	AFUN020036	NA	defective proboscis extension response [Source:Projected from Anopheles gambiae (AGAP002135) VB Community Annotation]	NA
AfunF3_2	10046167	C	G	0.77027	0.273973	-0.496298	11.8609	intron_variant	c.-906-16290C>G		9952239	10140252	188014	+	AFUN020036	NA	defective proboscis extension response [Source:Projected from Anopheles gambiae (AGAP002135) VB Community Annotation]	NA
AfunF3_2	10046167	C	G	0.77027	0.273973	-0.496298	11.8609	downstream_gene_variant	c.*1581C>G		9952239	10140252	188014	+	AFUN020036	NA	defective proboscis extension response [Source:Projected from Anopheles gambiae (AGAP002135) VB Community Annotation]	NA
AfunF3_2	1004643	A	G	0.28169	0.536232	0.254542	4.90932	synonymous_variant	c.1614A>G	p.Pro538Pro	1002699	1007716	5018	+	AFUN004168	NA	unspecified product	NA
AfunF3_2	1004643	A	G	0.28169	0.536232	0.254542	4.90932	downstream_gene_variant	c.*3519T>C		1002699	1007716	5018	+	AFUN004168	NA	unspecified product	NA
AfunF3_2	1004643	A	G	0.28169	0.536232	0.254542	4.90932	downstream_gene_variant	c.*2077A>G		1002699	1007716	5018	+	AFUN004168	NA	unspecified product	NA
AfunF3_2	10046677	G	A	0.238636	0.52381	0.285173	11.8621	downstream_gene_variant	c.*2091G>A		9952239	10140252	188014	+	AFUN020036	NA	defective proboscis extension response [Source:Projected from Anopheles gambiae (AGAP002135) VB Community Annotation]	NA
AfunF3_2	10046677	G	A	0.238636	0.52381	0.285173	11.8621	intron_variant	c.-906-15780G>A		9952239	10140252	188014	+	AFUN020036	NA	defective proboscis extension response [Source:Projected from Anopheles gambiae (AGAP002135) VB Community Annotation]	NA
AfunF3_2	10047131	G	A	0.618182	0.362319	-0.255863	11.8632	downstream_gene_variant	c.*2545G>A		9952239	10140252	188014	+	AFUN020036	NA	defective proboscis extension response [Source:Projected from Anopheles gambiae (AGAP002135) VB Community Annotation]	NA
AfunF3_2	10047131	G	A	0.618182	0.362319	-0.255863	11.8632	intron_variant	c.-906-15326G>A		9952239	10140252	188014	+	AFUN020036	NA	defective proboscis extension response [Source:Projected from Anopheles gambiae (AGAP002135) VB Community Annotation]	NA
AfunF3_2	1004736	G	A	0.384615	0.197531	-0.187085	4.90928	downstream_gene_variant	c.*2170G>A		1002699	1007716	5018	+	AFUN004168	NA	unspecified product	NA
AfunF3_2	1004736	G	A	0.384615	0.197531	-0.187085	4.90928	downstream_gene_variant	c.*3426C>T		1002699	1007716	5018	+	AFUN004168	NA	unspecified product	NA
AfunF3_2	1004736	G	A	0.384615	0.197531	-0.187085	4.90928	synonymous_variant	c.1707G>A	p.Pro569Pro	1002699	1007716	5018	+	AFUN004168	NA	unspecified product	NA
AfunF3_2	10047476	A	T	0.653333	0.373134	-0.280199	11.864	intron_variant	c.-906-14981A>T		9952239	10140252	188014	+	AFUN020036	NA	defective proboscis extension response [Source:Projected from Anopheles gambiae (AGAP002135) VB Community Annotation]	NA
AfunF3_2	10047476	A	T	0.653333	0.373134	-0.280199	11.864	downstream_gene_variant	c.*2890A>T		9952239	10140252	188014	+	AFUN020036	NA	defective proboscis extension response [Source:Projected from Anopheles gambiae (AGAP002135) VB Community Annotation]	NA
AfunF3_2	10047613	T	C	0.707692	0.2625	-0.445192	11.8643	intron_variant	c.-906-14844T>C		9952239	10140252	188014	+	AFUN020036	NA	defective proboscis extension response [Source:Projected from Anopheles gambiae (AGAP002135) VB Community Annotation]	NA
AfunF3_2	10047613	T	C	0.707692	0.2625	-0.445192	11.8643	downstream_gene_variant	c.*3027T>C		9952239	10140252	188014	+	AFUN020036	NA	defective proboscis extension response [Source:Projected from Anopheles gambiae (AGAP002135) VB Community Annotation]	NA
AfunF3_2	10048019	C	T	0.246575	0.594937	0.348361	11.8652	downstream_gene_variant	c.*3433C>T		9952239	10140252	188014	+	AFUN020036	NA	defective proboscis extension response [Source:Projected from Anopheles gambiae (AGAP002135) VB Community Annotation]	NA
AfunF3_2	10048019	C	T	0.246575	0.594937	0.348361	11.8652	intron_variant	c.-906-14438C>T		9952239	10140252	188014	+	AFUN020036	NA	defective proboscis extension response [Source:Projected from Anopheles gambiae (AGAP002135) VB Community Annotation]	NA
AfunF3_2	10048118	G	A	0.648649	0.391892	-0.256757	11.8655	intron_variant	c.-906-14339G>A		9952239	10140252	188014	+	AFUN020036	NA	defective proboscis extension response [Source:Projected from Anopheles gambiae (AGAP002135) VB Community Annotation]	NA
AfunF3_2	10048118	G	A	0.648649	0.391892	-0.256757	11.8655	downstream_gene_variant	c.*3532G>A		9952239	10140252	188014	+	AFUN020036	NA	defective proboscis extension response [Source:Projected from Anopheles gambiae (AGAP002135) VB Community Annotation]	NA
AfunF3_2	10048717	T	C	0.694915	0.337662	-0.357253	11.8669	intron_variant	c.-906-13740T>C		9952239	10140252	188014	+	AFUN020036	NA	defective proboscis extension response [Source:Projected from Anopheles gambiae (AGAP002135) VB Community Annotation]	NA
AfunF3_2	10048717	T	C	0.694915	0.337662	-0.357253	11.8669	downstream_gene_variant	c.*4131T>C		9952239	10140252	188014	+	AFUN020036	NA	defective proboscis extension response [Source:Projected from Anopheles gambiae (AGAP002135) VB Community Annotation]	NA
AfunF3_2	10048897	G	T	0.746269	0.267606	-0.478663	11.8673	intron_variant	c.-906-13560G>T		9952239	10140252	188014	+	AFUN020036	NA	defective proboscis extension response [Source:Projected from Anopheles gambiae (AGAP002135) VB Community Annotation]	NA
AfunF3_2	10048897	G	T	0.746269	0.267606	-0.478663	11.8673	downstream_gene_variant	c.*4311G>T		9952239	10140252	188014	+	AFUN020036	NA	defective proboscis extension response [Source:Projected from Anopheles gambiae (AGAP002135) VB Community Annotation]	NA
AfunF3_2	10049018	C	A	0.698413	0.291667	-0.406746	11.8676	intron_variant	c.-906-13439C>A		9952239	10140252	188014	+	AFUN020036	NA	defective proboscis extension response [Source:Projected from Anopheles gambiae (AGAP002135) VB Community Annotation]	NA
AfunF3_2	10049018	C	A	0.698413	0.291667	-0.406746	11.8676	downstream_gene_variant	c.*4432C>A		9952239	10140252	188014	+	AFUN020036	NA	defective proboscis extension response [Source:Projected from Anopheles gambiae (AGAP002135) VB Community Annotation]	NA
AfunF3_2	10049137	A	G	0.721311	0.27027	-0.451041	11.8679	downstream_gene_variant	c.*4551A>G		9952239	10140252	188014	+	AFUN020036	NA	defective proboscis extension response [Source:Projected from Anopheles gambiae (AGAP002135) VB Community Annotation]	NA
AfunF3_2	10049137	A	G	0.721311	0.27027	-0.451041	11.8679	intron_variant	c.-906-13320A>G		9952239	10140252	188014	+	AFUN020036	NA	defective proboscis extension response [Source:Projected from Anopheles gambiae (AGAP002135) VB Community Annotation]	NA
AfunF3_2	10049198	T	A	0.647059	0.36	-0.287059	11.868	downstream_gene_variant	c.*4612T>A		9952239	10140252	188014	+	AFUN020036	NA	defective proboscis extension response [Source:Projected from Anopheles gambiae (AGAP002135) VB Community Annotation]	NA
AfunF3_2	10049198	T	A	0.647059	0.36	-0.287059	11.868	intron_variant	c.-906-13259T>A		9952239	10140252	188014	+	AFUN020036	NA	defective proboscis extension response [Source:Projected from Anopheles gambiae (AGAP002135) VB Community Annotation]	NA
AfunF3_2	10049286	T	C	0.671053	0.441176	-0.229876	11.8682	intron_variant	c.-906-13171T>C		9952239	10140252	188014	+	AFUN020036	NA	defective proboscis extension response [Source:Projected from Anopheles gambiae (AGAP002135) VB Community Annotation]	NA
AfunF3_2	10049286	T	C	0.671053	0.441176	-0.229876	11.8682	downstream_gene_variant	c.*4700T>C		9952239	10140252	188014	+	AFUN020036	NA	defective proboscis extension response [Source:Projected from Anopheles gambiae (AGAP002135) VB Community Annotation]	NA
AfunF3_2	10049557	A	G	0.675676	0.453488	-0.222187	11.8689	downstream_gene_variant	c.*4971A>G		9952239	10140252	188014	+	AFUN020036	NA	defective proboscis extension response [Source:Projected from Anopheles gambiae (AGAP002135) VB Community Annotation]	NA
AfunF3_2	10049557	A	G	0.675676	0.453488	-0.222187	11.8689	intron_variant	c.-906-12900A>G		9952239	10140252	188014	+	AFUN020036	NA	defective proboscis extension response [Source:Projected from Anopheles gambiae (AGAP002135) VB Community Annotation]	NA
AfunF3_2	10049712	A	G	0.581818	0.365079	-0.216739	11.8692	intron_variant	c.-906-12745A>G		9952239	10140252	188014	+	AFUN020036	NA	defective proboscis extension response [Source:Projected from Anopheles gambiae (AGAP002135) VB Community Annotation]	NA
AfunF3_2	10049712	A	G	0.581818	0.365079	-0.216739	11.8692	downstream_gene_variant	c.*5126A>G		9952239	10140252	188014	+	AFUN020036	NA	defective proboscis extension response [Source:Projected from Anopheles gambiae (AGAP002135) VB Community Annotation]	NA
AfunF3_2	10049892	T	G	0.686275	0.318182	-0.368093	11.8697	intron_variant	c.-906-12565T>G		9952239	10140252	188014	+	AFUN020036	NA	defective proboscis extension response [Source:Projected from Anopheles gambiae (AGAP002135) VB Community Annotation]	NA
AfunF3_2	10050093	A	G	0.708333	0.271186	-0.437147	11.8701	intron_variant	c.-906-12364A>G		9952239	10140252	188014	+	AFUN020036	NA	defective proboscis extension response [Source:Projected from Anopheles gambiae (AGAP002135) VB Community Annotation]	NA
AfunF3_2	10050891	C	A	0.714286	0.213115	-0.501171	11.872	intron_variant	c.-906-11566C>A		9952239	10140252	188014	+	AFUN020036	NA	defective proboscis extension response [Source:Projected from Anopheles gambiae (AGAP002135) VB Community Annotation]	NA
AfunF3_2	1005090	C	T	0.831325	0.753846	-0.0774791	4.90912	downstream_gene_variant	c.*3072G>A		1002699	1007716	5018	+	AFUN004168	NA	unspecified product	NA
AfunF3_2	1005090	C	T	0.831325	0.753846	-0.0774791	4.90912	synonymous_variant	c.2061C>T	p.Thr687Thr	1002699	1007716	5018	+	AFUN004168	NA	unspecified product	NA
AfunF3_2	1005090	C	T	0.831325	0.753846	-0.0774791	4.90912	downstream_gene_variant	c.*2524C>T		1002699	1007716	5018	+	AFUN004168	NA	unspecified product	NA
AfunF3_2	10051069	T	C	0.680556	0.285714	-0.394841	11.8724	intron_variant	c.-906-11388T>C		9952239	10140252	188014	+	AFUN020036	NA	defective proboscis extension response [Source:Projected from Anopheles gambiae (AGAP002135) VB Community Annotation]	NA
AfunF3_2	10051214	G	C	0.685714	0.333333	-0.352381	11.8727	intron_variant	c.-906-11243G>C		9952239	10140252	188014	+	AFUN020036	NA	defective proboscis extension response [Source:Projected from Anopheles gambiae (AGAP002135) VB Community Annotation]	NA
AfunF3_2	10051670	A	G	0.674419	0.323232	-0.351186	11.8738	intron_variant	c.-906-10787A>G		9952239	10140252	188014	+	AFUN020036	NA	defective proboscis extension response [Source:Projected from Anopheles gambiae (AGAP002135) VB Community Annotation]	NA
AfunF3_2	10052360	C	T	0.513889	0.471154	-0.042735	11.8754	intron_variant	c.-906-10097C>T		9952239	10140252	188014	+	AFUN020036	NA	defective proboscis extension response [Source:Projected from Anopheles gambiae (AGAP002135) VB Community Annotation]	NA
AfunF3_2	1005272	T	C	0.771429	0.772727	0.0012987	4.90903	downstream_gene_variant	c.*2706T>C		1002699	1007716	5018	+	AFUN004168	NA	unspecified product	NA
AfunF3_2	1005272	T	C	0.771429	0.772727	0.0012987	4.90903	synonymous_variant	c.2175T>C	p.Phe725Phe	1002699	1007716	5018	+	AFUN004168	NA	unspecified product	NA
AfunF3_2	1005272	T	C	0.771429	0.772727	0.0012987	4.90903	downstream_gene_variant	c.*2890A>G		1002699	1007716	5018	+	AFUN004168	NA	unspecified product	NA
AfunF3_2	10052813	A	G	0.654971	0.517588	-0.137383	11.8765	intron_variant	c.-906-9644A>G		9952239	10140252	188014	+	AFUN020036	NA	defective proboscis extension response [Source:Projected from Anopheles gambiae (AGAP002135) VB Community Annotation]	NA
AfunF3_2	10055284	C	T	0.275862	0.327869	0.0520068	11.8822	intron_variant	c.-906-7173C>T		9952239	10140252	188014	+	AFUN020036	NA	defective proboscis extension response [Source:Projected from Anopheles gambiae (AGAP002135) VB Community Annotation]	NA
AfunF3_2	1005577	G	C	0.253333	0.459459	0.206126	4.90889	missense_variant	c.2480G>C	p.Ser827Thr	1002699	1007716	5018	+	AFUN004168	NA	unspecified product	NA
AfunF3_2	1005577	G	C	0.253333	0.459459	0.206126	4.90889	downstream_gene_variant	c.*2585C>G		1002699	1007716	5018	+	AFUN004168	NA	unspecified product	NA
AfunF3_2	1005577	G	C	0.253333	0.459459	0.206126	4.90889	downstream_gene_variant	c.*3011G>C		1002699	1007716	5018	+	AFUN004168	NA	unspecified product	NA
AfunF3_2	10056112	G	A	0.269231	0.628571	0.359341	11.8841	intron_variant	c.-906-6345G>A		9952239	10140252	188014	+	AFUN020036	NA	defective proboscis extension response [Source:Projected from Anopheles gambiae (AGAP002135) VB Community Annotation]	NA
AfunF3_2	10056357	C	T	0.689189	0.440678	-0.248511	11.8847	intron_variant	c.-906-6100C>T		9952239	10140252	188014	+	AFUN020036	NA	defective proboscis extension response [Source:Projected from Anopheles gambiae (AGAP002135) VB Community Annotation]	NA
AfunF3_2	1005654	C	T	0.421875	0.25	-0.171875	4.90886	downstream_gene_variant	c.*2508G>A		1002699	1007716	5018	+	AFUN004168	NA	unspecified product	NA
AfunF3_2	1005654	C	T	0.421875	0.25	-0.171875	4.90886	downstream_gene_variant	c.*3088C>T		1002699	1007716	5018	+	AFUN004168	NA	unspecified product	NA
AfunF3_2	1005654	C	T	0.421875	0.25	-0.171875	4.90886	synonymous_variant	c.2557C>T	p.Leu853Leu	1002699	1007716	5018	+	AFUN004168	NA	unspecified product	NA
AfunF3_2	10056737	A	G	0.728571	0.416667	-0.311905	11.8856	intron_variant	c.-906-5720A>G		9952239	10140252	188014	+	AFUN020036	NA	defective proboscis extension response [Source:Projected from Anopheles gambiae (AGAP002135) VB Community Annotation]	NA
AfunF3_2	10056797	A	G	0.242424	0.56338	0.320956	11.8857	intron_variant	c.-906-5660A>G		9952239	10140252	188014	+	AFUN020036	NA	defective proboscis extension response [Source:Projected from Anopheles gambiae (AGAP002135) VB Community Annotation]	NA
AfunF3_2	10056872	A	G	0.296875	0.548387	0.251512	11.8859	intron_variant	c.-906-5585A>G		9952239	10140252	188014	+	AFUN020036	NA	defective proboscis extension response [Source:Projected from Anopheles gambiae (AGAP002135) VB Community Annotation]	NA
AfunF3_2	10056934	T	A	0.256757	0.594595	0.337838	11.8861	intron_variant	c.-906-5523T>A		9952239	10140252	188014	+	AFUN020036	NA	defective proboscis extension response [Source:Projected from Anopheles gambiae (AGAP002135) VB Community Annotation]	NA
AfunF3_2	10057048	C	A	0.765625	0.361446	-0.404179	11.8863	intron_variant	c.-906-5409C>A		9952239	10140252	188014	+	AFUN020036	NA	defective proboscis extension response [Source:Projected from Anopheles gambiae (AGAP002135) VB Community Annotation]	NA
AfunF3_2	10057177	T	C	0.25	0.571429	0.321429	11.8866	intron_variant	c.-906-5280T>C		9952239	10140252	188014	+	AFUN020036	NA	defective proboscis extension response [Source:Projected from Anopheles gambiae (AGAP002135) VB Community Annotation]	NA
AfunF3_2	10057475	C	T	0.710526	0.333333	-0.377193	11.8873	intron_variant	c.-906-4982C>T		9952239	10140252	188014	+	AFUN020036	NA	defective proboscis extension response [Source:Projected from Anopheles gambiae (AGAP002135) VB Community Annotation]	NA
AfunF3_2	10057600	G	C	0.243243	0.632911	0.389668	11.8876	intron_variant	c.-906-4857G>C		9952239	10140252	188014	+	AFUN020036	NA	defective proboscis extension response [Source:Projected from Anopheles gambiae (AGAP002135) VB Community Annotation]	NA
AfunF3_2	10057826	A	T	0.697368	0.385714	-0.311654	11.8882	intron_variant	c.-906-4631A>T		9952239	10140252	188014	+	AFUN020036	NA	defective proboscis extension response [Source:Projected from Anopheles gambiae (AGAP002135) VB Community Annotation]	NA
AfunF3_2	10057922	G	T	0.272727	0.641026	0.368298	11.8884	intron_variant	c.-906-4535G>T		9952239	10140252	188014	+	AFUN020036	NA	defective proboscis extension response [Source:Projected from Anopheles gambiae (AGAP002135) VB Community Annotation]	NA
AfunF3_2	1005798	C	A	0.802469	0.746269	-0.0562005	4.90879	downstream_gene_variant	c.*2364G>T		1002699	1007716	5018	+	AFUN004168	NA	unspecified product	NA
AfunF3_2	1005798	C	A	0.802469	0.746269	-0.0562005	4.90879	missense_variant	c.2701C>A	p.His901Asn	1002699	1007716	5018	+	AFUN004168	NA	unspecified product	NA
AfunF3_2	1005798	C	A	0.802469	0.746269	-0.0562005	4.90879	downstream_gene_variant	c.*3232C>A		1002699	1007716	5018	+	AFUN004168	NA	unspecified product	NA
AfunF3_2	10057994	C	A	0.739726	0.287879	-0.451847	11.8886	intron_variant	c.-906-4463C>A		9952239	10140252	188014	+	AFUN020036	NA	defective proboscis extension response [Source:Projected from Anopheles gambiae (AGAP002135) VB Community Annotation]	NA
AfunF3_2	10058082	T	A	0.694444	0.265625	-0.428819	11.8887	intron_variant	c.-906-4375T>A		9952239	10140252	188014	+	AFUN020036	NA	defective proboscis extension response [Source:Projected from Anopheles gambiae (AGAP002135) VB Community Annotation]	NA
AfunF3_2	10058668	C	T	0.6	0.362319	-0.237681	11.8901	intron_variant	c.-906-3789C>T		9952239	10140252	188014	+	AFUN020036	NA	defective proboscis extension response [Source:Projected from Anopheles gambiae (AGAP002135) VB Community Annotation]	NA
AfunF3_2	10059020	T	C	0.316667	0.671053	0.354386	11.8909	intron_variant	c.-906-3437T>C		9952239	10140252	188014	+	AFUN020036	NA	defective proboscis extension response [Source:Projected from Anopheles gambiae (AGAP002135) VB Community Annotation]	NA
AfunF3_2	10059490	G	C	0.777778	0.323944	-0.453834	11.892	intron_variant	c.-906-2967G>C		9952239	10140252	188014	+	AFUN020036	NA	defective proboscis extension response [Source:Projected from Anopheles gambiae (AGAP002135) VB Community Annotation]	NA
AfunF3_2	10059708	C	T	0.84127	0.376471	-0.464799	11.8925	intron_variant	c.-906-2749C>T		9952239	10140252	188014	+	AFUN020036	NA	defective proboscis extension response [Source:Projected from Anopheles gambiae (AGAP002135) VB Community Annotation]	NA
AfunF3_2	10059778	A	G	0.179104	0.666667	0.487562	11.8927	intron_variant	c.-906-2679A>G		9952239	10140252	188014	+	AFUN020036	NA	defective proboscis extension response [Source:Projected from Anopheles gambiae (AGAP002135) VB Community Annotation]	NA
AfunF3_2	10059835	T	G	0.254237	0.651515	0.397278	11.8928	intron_variant	c.-906-2622T>G		9952239	10140252	188014	+	AFUN020036	NA	defective proboscis extension response [Source:Projected from Anopheles gambiae (AGAP002135) VB Community Annotation]	NA
AfunF3_2	10060019	A	G	0.7	0.298246	-0.401754	11.8933	intron_variant	c.-906-2438A>G		9952239	10140252	188014	+	AFUN020036	NA	defective proboscis extension response [Source:Projected from Anopheles gambiae (AGAP002135) VB Community Annotation]	NA
AfunF3_2	10060080	A	G	0.793103	0.265306	-0.527797	11.8934	intron_variant	c.-906-2377A>G		9952239	10140252	188014	+	AFUN020036	NA	defective proboscis extension response [Source:Projected from Anopheles gambiae (AGAP002135) VB Community Annotation]	NA
AfunF3_2	10060207	A	T	0.737705	0.232143	-0.505562	11.8937	intron_variant	c.-906-2250A>T		9952239	10140252	188014	+	AFUN020036	NA	defective proboscis extension response [Source:Projected from Anopheles gambiae (AGAP002135) VB Community Annotation]	NA
AfunF3_2	10060259	G	C	0.709677	0.264151	-0.445526	11.8938	intron_variant	c.-906-2198G>C		9952239	10140252	188014	+	AFUN020036	NA	defective proboscis extension response [Source:Projected from Anopheles gambiae (AGAP002135) VB Community Annotation]	NA
AfunF3_2	10060526	G	A	0.627451	0.253968	-0.373483	11.8945	intron_variant	c.-906-1931G>A		9952239	10140252	188014	+	AFUN020036	NA	defective proboscis extension response [Source:Projected from Anopheles gambiae (AGAP002135) VB Community Annotation]	NA
AfunF3_2	1006115	G	A	0.378049	0.56	0.181951	4.90864	downstream_gene_variant	c.*3549G>A		1002699	1007716	5018	+	AFUN004168	NA	unspecified product	NA
AfunF3_2	1006115	G	A	0.378049	0.56	0.181951	4.90864	synonymous_variant	c.3018G>A	p.Ala1006Ala	1002699	1007716	5018	+	AFUN004168	NA	unspecified product	NA
AfunF3_2	1006115	G	A	0.378049	0.56	0.181951	4.90864	downstream_gene_variant	c.*2047C>T		1002699	1007716	5018	+	AFUN004168	NA	unspecified product	NA
AfunF3_2	10061488	G	A	0.742424	0.353659	-0.388766	11.8967	intron_variant	c.-906-969G>A		9952239	10140252	188014	+	AFUN020036	NA	defective proboscis extension response [Source:Projected from Anopheles gambiae (AGAP002135) VB Community Annotation]	NA
AfunF3_2	1006151	T	C	0.38961	0.51	0.12039	4.90863	downstream_gene_variant	c.*3585T>C		1002699	1007716	5018	+	AFUN004168	NA	unspecified product	NA
AfunF3_2	1006151	T	C	0.38961	0.51	0.12039	4.90863	downstream_gene_variant	c.*2011A>G		1002699	1007716	5018	+	AFUN004168	NA	unspecified product	NA
AfunF3_2	1006151	T	C	0.38961	0.51	0.12039	4.90863	synonymous_variant	c.3054T>C	p.Phe1018Phe	1002699	1007716	5018	+	AFUN004168	NA	unspecified product	NA
AfunF3_2	1006418	C	T	0.421875	0.277108	-0.144767	4.90851	downstream_gene_variant	c.*3852C>T		1002699	1007716	5018	+	AFUN004168	NA	unspecified product	NA
AfunF3_2	1006418	C	T	0.421875	0.277108	-0.144767	4.90851	synonymous_variant	c.3252C>T	p.His1084His	1002699	1007716	5018	+	AFUN004168	NA	unspecified product	NA
AfunF3_2	1006418	C	T	0.421875	0.277108	-0.144767	4.90851	downstream_gene_variant	c.*1744G>A		1002699	1007716	5018	+	AFUN004168	NA	unspecified product	NA
AfunF3_2	1006418	C	T	0.421875	0.277108	-0.144767	4.90851	downstream_gene_variant	c.*4735G>A		1002699	1007716	5018	+	AFUN004168	NA	unspecified product	NA
AfunF3_2	10065294	A	G	0.376812	0.680556	0.303744	11.9056	intron_variant	c.85+1847A>G		9952239	10140252	188014	+	AFUN020036	NA	defective proboscis extension response [Source:Projected from Anopheles gambiae (AGAP002135) VB Community Annotation]	NA
AfunF3_2	1006591	A	G	0.4375	0.641975	0.204475	4.90843	downstream_gene_variant	c.*1571T>C		1002699	1007716	5018	+	AFUN004168	NA	unspecified product	NA
AfunF3_2	1006591	A	G	0.4375	0.641975	0.204475	4.90843	downstream_gene_variant	c.*4562T>C		1002699	1007716	5018	+	AFUN004168	NA	unspecified product	NA
AfunF3_2	1006591	A	G	0.4375	0.641975	0.204475	4.90843	downstream_gene_variant	c.*4025A>G		1002699	1007716	5018	+	AFUN004168	NA	unspecified product	NA
AfunF3_2	1006591	A	G	0.4375	0.641975	0.204475	4.90843	intron_variant	c.3387+38A>G		1002699	1007716	5018	+	AFUN004168	NA	unspecified product	NA
AfunF3_2	10065924	A	C	0.283582	0.646154	0.362572	11.907	intron_variant	c.85+2477A>C		9952239	10140252	188014	+	AFUN020036	NA	defective proboscis extension response [Source:Projected from Anopheles gambiae (AGAP002135) VB Community Annotation]	NA
AfunF3_2	10065971	A	T	0.316667	0.567164	0.250498	11.9071	intron_variant	c.85+2524A>T		9952239	10140252	188014	+	AFUN020036	NA	defective proboscis extension response [Source:Projected from Anopheles gambiae (AGAP002135) VB Community Annotation]	NA
AfunF3_2	10066197	T	G	0.756098	0.407895	-0.348203	11.9077	intron_variant	c.85+2750T>G		9952239	10140252	188014	+	AFUN020036	NA	defective proboscis extension response [Source:Projected from Anopheles gambiae (AGAP002135) VB Community Annotation]	NA
AfunF3_2	10066347	G	A	0.283951	0.567568	0.283617	11.908	intron_variant	c.85+2900G>A		9952239	10140252	188014	+	AFUN020036	NA	defective proboscis extension response [Source:Projected from Anopheles gambiae (AGAP002135) VB Community Annotation]	NA
AfunF3_2	10067050	C	A	0.246377	0.625	0.378623	11.9097	intron_variant	c.85+3603C>A		9952239	10140252	188014	+	AFUN020036	NA	defective proboscis extension response [Source:Projected from Anopheles gambiae (AGAP002135) VB Community Annotation]	NA
AfunF3_2	10067370	T	C	0.246377	0.710843	0.464467	11.9104	intron_variant	c.85+3923T>C		9952239	10140252	188014	+	AFUN020036	NA	defective proboscis extension response [Source:Projected from Anopheles gambiae (AGAP002135) VB Community Annotation]	NA
AfunF3_2	10067570	G	C	0.283784	0.735294	0.45151	11.9109	intron_variant	c.85+4123G>C		9952239	10140252	188014	+	AFUN020036	NA	defective proboscis extension response [Source:Projected from Anopheles gambiae (AGAP002135) VB Community Annotation]	NA
AfunF3_2	1006761	G	C	0.46875	0.22973	-0.23902	4.90835	intron_variant	c.3441+43G>C		1002699	1007716	5018	+	AFUN004168	NA	unspecified product	NA
AfunF3_2	1006761	G	C	0.46875	0.22973	-0.23902	4.90835	downstream_gene_variant	c.*1401C>G		1002699	1007716	5018	+	AFUN004168	NA	unspecified product	NA
AfunF3_2	1006761	G	C	0.46875	0.22973	-0.23902	4.90835	downstream_gene_variant	c.*4195G>C		1002699	1007716	5018	+	AFUN004168	NA	unspecified product	NA
AfunF3_2	1006761	G	C	0.46875	0.22973	-0.23902	4.90835	downstream_gene_variant	c.*4392C>G		1002699	1007716	5018	+	AFUN004168	NA	unspecified product	NA
AfunF3_2	10067865	C	A	0.680556	0.474576	-0.205979	11.9115	intron_variant	c.85+4418C>A		9952239	10140252	188014	+	AFUN020036	NA	defective proboscis extension response [Source:Projected from Anopheles gambiae (AGAP002135) VB Community Annotation]	NA
AfunF3_2	10068128	C	A	0.269231	0.597222	0.327991	11.9122	intron_variant	c.85+4681C>A		9952239	10140252	188014	+	AFUN020036	NA	defective proboscis extension response [Source:Projected from Anopheles gambiae (AGAP002135) VB Community Annotation]	NA
AfunF3_2	10068253	T	G	0.329268	0.637681	0.308413	11.9124	intron_variant	c.85+4806T>G		9952239	10140252	188014	+	AFUN020036	NA	defective proboscis extension response [Source:Projected from Anopheles gambiae (AGAP002135) VB Community Annotation]	NA
AfunF3_2	10068647	T	A	0.763889	0.261538	-0.50235	11.9134	intron_variant	c.85+5200T>A		9952239	10140252	188014	+	AFUN020036	NA	defective proboscis extension response [Source:Projected from Anopheles gambiae (AGAP002135) VB Community Annotation]	NA
AfunF3_2	10068913	G	T	0.727273	0.229508	-0.497765	11.914	intron_variant	c.85+5466G>T		9952239	10140252	188014	+	AFUN020036	NA	defective proboscis extension response [Source:Projected from Anopheles gambiae (AGAP002135) VB Community Annotation]	NA
AfunF3_2	10069392	C	A	0.218182	0.722222	0.50404	11.9151	intron_variant	c.85+5945C>A		9952239	10140252	188014	+	AFUN020036	NA	defective proboscis extension response [Source:Projected from Anopheles gambiae (AGAP002135) VB Community Annotation]	NA
AfunF3_2	10069495	T	C	0.724638	0.293333	-0.431304	11.9153	intron_variant	c.85+6048T>C		9952239	10140252	188014	+	AFUN020036	NA	defective proboscis extension response [Source:Projected from Anopheles gambiae (AGAP002135) VB Community Annotation]	NA
AfunF3_2	10069586	A	T	0.701754	0.31746	-0.384294	11.9155	intron_variant	c.85+6139A>T		9952239	10140252	188014	+	AFUN020036	NA	defective proboscis extension response [Source:Projected from Anopheles gambiae (AGAP002135) VB Community Annotation]	NA
AfunF3_2	10070397	T	C	0.739726	0.396552	-0.343174	11.9174	intron_variant	c.85+6950T>C		9952239	10140252	188014	+	AFUN020036	NA	defective proboscis extension response [Source:Projected from Anopheles gambiae (AGAP002135) VB Community Annotation]	NA
AfunF3_2	10070654	A	T	0.369863	0.523077	0.153214	11.918	intron_variant	c.85+7207A>T		9952239	10140252	188014	+	AFUN020036	NA	defective proboscis extension response [Source:Projected from Anopheles gambiae (AGAP002135) VB Community Annotation]	NA
AfunF3_2	10070911	G	A	0.761194	0.390625	-0.370569	11.9186	intron_variant	c.85+7464G>A		9952239	10140252	188014	+	AFUN020036	NA	defective proboscis extension response [Source:Projected from Anopheles gambiae (AGAP002135) VB Community Annotation]	NA
AfunF3_2	10070962	A	G	0.234375	0.642857	0.408482	11.9188	intron_variant	c.85+7515A>G		9952239	10140252	188014	+	AFUN020036	NA	defective proboscis extension response [Source:Projected from Anopheles gambiae (AGAP002135) VB Community Annotation]	NA
AfunF3_2	10071038	T	C	0.27027	0.60274	0.332469	11.9189	intron_variant	c.85+7591T>C		9952239	10140252	188014	+	AFUN020036	NA	defective proboscis extension response [Source:Projected from Anopheles gambiae (AGAP002135) VB Community Annotation]	NA
AfunF3_2	10071136	C	T	0.272727	0.681159	0.408432	11.9192	intron_variant	c.85+7689C>T		9952239	10140252	188014	+	AFUN020036	NA	defective proboscis extension response [Source:Projected from Anopheles gambiae (AGAP002135) VB Community Annotation]	NA
AfunF3_2	10071334	A	G	0.275362	0.638298	0.362936	11.9196	intron_variant	c.85+7887A>G		9952239	10140252	188014	+	AFUN020036	NA	defective proboscis extension response [Source:Projected from Anopheles gambiae (AGAP002135) VB Community Annotation]	NA
AfunF3_2	10071500	G	T	0.774194	0.329412	-0.444782	11.92	intron_variant	c.85+8053G>T		9952239	10140252	188014	+	AFUN020036	NA	defective proboscis extension response [Source:Projected from Anopheles gambiae (AGAP002135) VB Community Annotation]	NA
AfunF3_2	10071822	A	C	0.671429	0.438596	-0.232832	11.9208	intron_variant	c.85+8375A>C		9952239	10140252	188014	+	AFUN020036	NA	defective proboscis extension response [Source:Projected from Anopheles gambiae (AGAP002135) VB Community Annotation]	NA
AfunF3_2	10071857	A	G	0.71831	0.430769	-0.287541	11.9208	intron_variant	c.85+8410A>G		9952239	10140252	188014	+	AFUN020036	NA	defective proboscis extension response [Source:Projected from Anopheles gambiae (AGAP002135) VB Community Annotation]	NA
AfunF3_2	10071911	A	C	0.264706	0.661017	0.396311	11.921	intron_variant	c.85+8464A>C		9952239	10140252	188014	+	AFUN020036	NA	defective proboscis extension response [Source:Projected from Anopheles gambiae (AGAP002135) VB Community Annotation]	NA
AfunF3_2	10072442	C	T	0.237288	0.614286	0.376998	11.9222	intron_variant	c.85+8995C>T		9952239	10140252	188014	+	AFUN020036	NA	defective proboscis extension response [Source:Projected from Anopheles gambiae (AGAP002135) VB Community Annotation]	NA
AfunF3_2	10073443	G	T	0.693333	0.402439	-0.290894	11.9245	intron_variant	c.85+9996G>T		9952239	10140252	188014	+	AFUN020036	NA	defective proboscis extension response [Source:Projected from Anopheles gambiae (AGAP002135) VB Community Annotation]	NA
AfunF3_2	10073942	G	A	0.239437	0.569231	0.329794	11.9257	intron_variant	c.85+10495G>A		9952239	10140252	188014	+	AFUN020036	NA	defective proboscis extension response [Source:Projected from Anopheles gambiae (AGAP002135) VB Community Annotation]	NA
AfunF3_2	10074522	C	A	0.736842	0.329114	-0.407728	11.927	intron_variant	c.85+11075C>A		9952239	10140252	188014	+	AFUN020036	NA	defective proboscis extension response [Source:Projected from Anopheles gambiae (AGAP002135) VB Community Annotation]	NA
AfunF3_2	10074648	G	A	0.650794	0.369048	-0.281746	11.9273	intron_variant	c.85+11201G>A		9952239	10140252	188014	+	AFUN020036	NA	defective proboscis extension response [Source:Projected from Anopheles gambiae (AGAP002135) VB Community Annotation]	NA
AfunF3_2	10074988	A	G	0.691176	0.459016	-0.23216	11.9281	intron_variant	c.85+11541A>G		9952239	10140252	188014	+	AFUN020036	NA	defective proboscis extension response [Source:Projected from Anopheles gambiae (AGAP002135) VB Community Annotation]	NA
AfunF3_2	10075060	C	T	0.657534	0.396825	-0.260709	11.9283	intron_variant	c.85+11613C>T		9952239	10140252	188014	+	AFUN020036	NA	defective proboscis extension response [Source:Projected from Anopheles gambiae (AGAP002135) VB Community Annotation]	NA
AfunF3_2	10075417	C	G	0.753425	0.342105	-0.411319	11.9291	intron_variant	c.85+11970C>G		9952239	10140252	188014	+	AFUN020036	NA	defective proboscis extension response [Source:Projected from Anopheles gambiae (AGAP002135) VB Community Annotation]	NA
AfunF3_2	1007550	A	T	0.777778	0.790123	0.0123457	4.90799	downstream_gene_variant	c.*4984A>T		1002699	1007716	5018	+	AFUN004168	NA	unspecified product	NA
AfunF3_2	1007550	A	T	0.777778	0.790123	0.0123457	4.90799	downstream_gene_variant	c.*3603T>A		1002699	1007716	5018	+	AFUN004168	NA	unspecified product	NA
AfunF3_2	1007550	A	T	0.777778	0.790123	0.0123457	4.90799	downstream_gene_variant	c.*612T>A		1002699	1007716	5018	+	AFUN004168	NA	unspecified product	NA
AfunF3_2	1007550	A	T	0.777778	0.790123	0.0123457	4.90799	3_prime_UTR_variant	c.*3A>T		1002699	1007716	5018	+	AFUN004168	NA	unspecified product	NA
AfunF3_2	10075612	G	C	0.811594	0.313253	-0.498341	11.9296	intron_variant	c.85+12165G>C		9952239	10140252	188014	+	AFUN020036	NA	defective proboscis extension response [Source:Projected from Anopheles gambiae (AGAP002135) VB Community Annotation]	NA
AfunF3_2	10075746	A	C	0.217949	0.613333	0.395385	11.9299	intron_variant	c.85+12299A>C		9952239	10140252	188014	+	AFUN020036	NA	defective proboscis extension response [Source:Projected from Anopheles gambiae (AGAP002135) VB Community Annotation]	NA
AfunF3_2	10075774	C	A	0.740741	0.452055	-0.288686	11.9299	intron_variant	c.85+12327C>A		9952239	10140252	188014	+	AFUN020036	NA	defective proboscis extension response [Source:Projected from Anopheles gambiae (AGAP002135) VB Community Annotation]	NA
AfunF3_2	10075801	C	A	0.269231	0.5875	0.318269	11.93	intron_variant	c.85+12354C>A		9952239	10140252	188014	+	AFUN020036	NA	defective proboscis extension response [Source:Projected from Anopheles gambiae (AGAP002135) VB Community Annotation]	NA
AfunF3_2	10076007	A	T	0.346667	0.647887	0.301221	11.9305	intron_variant	c.85+12560A>T		9952239	10140252	188014	+	AFUN020036	NA	defective proboscis extension response [Source:Projected from Anopheles gambiae (AGAP002135) VB Community Annotation]	NA
AfunF3_2	10076671	A	G	0.623188	0.406977	-0.216212	11.932	intron_variant	c.85+13224A>G		9952239	10140252	188014	+	AFUN020036	NA	defective proboscis extension response [Source:Projected from Anopheles gambiae (AGAP002135) VB Community Annotation]	NA
AfunF3_2	10076729	G	A	0.343284	0.678161	0.334877	11.9322	intron_variant	c.85+13282G>A		9952239	10140252	188014	+	AFUN020036	NA	defective proboscis extension response [Source:Projected from Anopheles gambiae (AGAP002135) VB Community Annotation]	NA
AfunF3_2	10076822	C	T	0.692308	0.269231	-0.423077	11.9324	intron_variant	c.85+13375C>T		9952239	10140252	188014	+	AFUN020036	NA	defective proboscis extension response [Source:Projected from Anopheles gambiae (AGAP002135) VB Community Annotation]	NA
AfunF3_2	10077674	A	T	0.705263	0.309524	-0.395739	11.9344	intron_variant	c.85+14227A>T		9952239	10140252	188014	+	AFUN020036	NA	defective proboscis extension response [Source:Projected from Anopheles gambiae (AGAP002135) VB Community Annotation]	NA
AfunF3_2	10077892	T	C	0.647887	0.347222	-0.300665	11.9349	intron_variant	c.85+14445T>C		9952239	10140252	188014	+	AFUN020036	NA	defective proboscis extension response [Source:Projected from Anopheles gambiae (AGAP002135) VB Community Annotation]	NA
AfunF3_2	10078589	C	T	0.714286	0.362319	-0.351967	11.9365	intron_variant	c.85+15142C>T		9952239	10140252	188014	+	AFUN020036	NA	defective proboscis extension response [Source:Projected from Anopheles gambiae (AGAP002135) VB Community Annotation]	NA
AfunF3_2	10078732	T	A	0.676923	0.394366	-0.282557	11.9368	intron_variant	c.85+15285T>A		9952239	10140252	188014	+	AFUN020036	NA	defective proboscis extension response [Source:Projected from Anopheles gambiae (AGAP002135) VB Community Annotation]	NA
AfunF3_2	10079088	C	T	0.728814	0.294872	-0.433942	11.9376	intron_variant	c.85+15641C>T		9952239	10140252	188014	+	AFUN020036	NA	defective proboscis extension response [Source:Projected from Anopheles gambiae (AGAP002135) VB Community Annotation]	NA
AfunF3_2	10079273	T	C	0.764706	0.380282	-0.384424	11.9381	intron_variant	c.85+15826T>C		9952239	10140252	188014	+	AFUN020036	NA	defective proboscis extension response [Source:Projected from Anopheles gambiae (AGAP002135) VB Community Annotation]	NA
AfunF3_2	10079342	G	T	0.787879	0.414634	-0.373245	11.9382	intron_variant	c.85+15895G>T		9952239	10140252	188014	+	AFUN020036	NA	defective proboscis extension response [Source:Projected from Anopheles gambiae (AGAP002135) VB Community Annotation]	NA
AfunF3_2	10079549	T	C	0.75	0.426667	-0.323333	11.9387	intron_variant	c.85+16102T>C		9952239	10140252	188014	+	AFUN020036	NA	defective proboscis extension response [Source:Projected from Anopheles gambiae (AGAP002135) VB Community Annotation]	NA
AfunF3_2	10079641	G	A	0.644068	0.302632	-0.341436	11.9389	intron_variant	c.85+16194G>A		9952239	10140252	188014	+	AFUN020036	NA	defective proboscis extension response [Source:Projected from Anopheles gambiae (AGAP002135) VB Community Annotation]	NA
AfunF3_2	10079766	A	G	0.584906	0.333333	-0.251572	11.9392	intron_variant	c.85+16319A>G		9952239	10140252	188014	+	AFUN020036	NA	defective proboscis extension response [Source:Projected from Anopheles gambiae (AGAP002135) VB Community Annotation]	NA
AfunF3_2	10080134	C	T	0.708861	0.26087	-0.447991	11.9401	intron_variant	c.85+16687C>T		9952239	10140252	188014	+	AFUN020036	NA	defective proboscis extension response [Source:Projected from Anopheles gambiae (AGAP002135) VB Community Annotation]	NA
AfunF3_2	10080303	G	A	0.746269	0.3125	-0.433769	11.9405	intron_variant	c.85+16856G>A		9952239	10140252	188014	+	AFUN020036	NA	defective proboscis extension response [Source:Projected from Anopheles gambiae (AGAP002135) VB Community Annotation]	NA
AfunF3_2	10081379	T	C	0.836066	0.432836	-0.40323	11.943	intron_variant	c.85+17932T>C		9952239	10140252	188014	+	AFUN020036	NA	defective proboscis extension response [Source:Projected from Anopheles gambiae (AGAP002135) VB Community Annotation]	NA
AfunF3_2	10082429	A	G	0.68	0.234043	-0.445957	11.9454	intron_variant	c.85+18982A>G		9952239	10140252	188014	+	AFUN020036	NA	defective proboscis extension response [Source:Projected from Anopheles gambiae (AGAP002135) VB Community Annotation]	NA
AfunF3_2	10083748	G	A	0.705128	0.360656	-0.344472	11.9485	intron_variant	c.85+20301G>A		9952239	10140252	188014	+	AFUN020036	NA	defective proboscis extension response [Source:Projected from Anopheles gambiae (AGAP002135) VB Community Annotation]	NA
AfunF3_2	1008383	A	G	0.7	0.80597	0.10597	4.9076	downstream_gene_variant	c.*2770T>C		1008162	1010609	2448	-	AFUN004167	NA	Gustatory receptor [Source:UniProtKB/TrEMBL;Acc:A0A182RD95]	NA
AfunF3_2	1008383	A	G	0.7	0.80597	0.10597	4.9076	upstream_gene_variant	c.-4482A>G		1008162	1010609	2448	-	AFUN004167	NA	Gustatory receptor [Source:UniProtKB/TrEMBL;Acc:A0A182RD95]	NA
AfunF3_2	1008383	A	G	0.7	0.80597	0.10597	4.9076	intron_variant	c.1742-26T>C		1008162	1010609	2448	-	AFUN004167	NA	Gustatory receptor [Source:UniProtKB/TrEMBL;Acc:A0A182RD95]	NA
AfunF3_2	1008383	A	G	0.7	0.80597	0.10597	4.9076	downstream_gene_variant	c.*836A>G		1008162	1010609	2448	-	AFUN004167	NA	Gustatory receptor [Source:UniProtKB/TrEMBL;Acc:A0A182RD95]	NA
AfunF3_2	10084771	G	C	0.638298	0.414286	-0.224012	11.9509	intron_variant	c.86-19453G>C		9952239	10140252	188014	+	AFUN020036	NA	defective proboscis extension response [Source:Projected from Anopheles gambiae (AGAP002135) VB Community Annotation]	NA
AfunF3_2	10085006	C	A	0.72549	0.342105	-0.383385	11.9514	intron_variant	c.86-19218C>A		9952239	10140252	188014	+	AFUN020036	NA	defective proboscis extension response [Source:Projected from Anopheles gambiae (AGAP002135) VB Community Annotation]	NA
AfunF3_2	10085027	G	A	0.735849	0.328571	-0.407278	11.9514	intron_variant	c.86-19197G>A		9952239	10140252	188014	+	AFUN020036	NA	defective proboscis extension response [Source:Projected from Anopheles gambiae (AGAP002135) VB Community Annotation]	NA
AfunF3_2	10085499	A	G	0.611111	0.366197	-0.244914	11.9526	intron_variant	c.86-18725A>G		9952239	10140252	188014	+	AFUN020036	NA	defective proboscis extension response [Source:Projected from Anopheles gambiae (AGAP002135) VB Community Annotation]	NA
AfunF3_2	10085905	G	A	0.655172	0.342105	-0.313067	11.9535	intron_variant	c.86-18319G>A		9952239	10140252	188014	+	AFUN020036	NA	defective proboscis extension response [Source:Projected from Anopheles gambiae (AGAP002135) VB Community Annotation]	NA
AfunF3_2	10085998	T	G	0.716216	0.359375	-0.356841	11.9537	intron_variant	c.86-18226T>G		9952239	10140252	188014	+	AFUN020036	NA	defective proboscis extension response [Source:Projected from Anopheles gambiae (AGAP002135) VB Community Annotation]	NA
AfunF3_2	10086134	G	A	0.75	0.288136	-0.461864	11.954	intron_variant	c.86-18090G>A		9952239	10140252	188014	+	AFUN020036	NA	defective proboscis extension response [Source:Projected from Anopheles gambiae (AGAP002135) VB Community Annotation]	NA
AfunF3_2	10086489	A	G	0.704225	0.301205	-0.403021	11.9549	intron_variant	c.86-17735A>G		9952239	10140252	188014	+	AFUN020036	NA	defective proboscis extension response [Source:Projected from Anopheles gambiae (AGAP002135) VB Community Annotation]	NA
AfunF3_2	10086533	C	T	0.714286	0.329412	-0.384874	11.9549	intron_variant	c.86-17691C>T		9952239	10140252	188014	+	AFUN020036	NA	defective proboscis extension response [Source:Projected from Anopheles gambiae (AGAP002135) VB Community Annotation]	NA
AfunF3_2	10086792	G	C	0.637931	0.328947	-0.308984	11.9555	intron_variant	c.86-17432G>C		9952239	10140252	188014	+	AFUN020036	NA	defective proboscis extension response [Source:Projected from Anopheles gambiae (AGAP002135) VB Community Annotation]	NA
AfunF3_2	10087038	C	T	0.691176	0.301075	-0.390101	11.9561	intron_variant	c.86-17186C>T		9952239	10140252	188014	+	AFUN020036	NA	defective proboscis extension response [Source:Projected from Anopheles gambiae (AGAP002135) VB Community Annotation]	NA
AfunF3_2	10087163	A	G	0.746988	0.397727	-0.349261	11.9564	intron_variant	c.86-17061A>G		9952239	10140252	188014	+	AFUN020036	NA	defective proboscis extension response [Source:Projected from Anopheles gambiae (AGAP002135) VB Community Annotation]	NA
AfunF3_2	1008756	G	A	0.258065	0.594937	0.336872	4.90743	upstream_gene_variant	c.-4109G>A		1008162	1010609	2448	-	AFUN004167	NA	Gustatory receptor [Source:UniProtKB/TrEMBL;Acc:A0A182RD95]	NA
AfunF3_2	1008756	G	A	0.258065	0.594937	0.336872	4.90743	downstream_gene_variant	c.*2397C>T		1008162	1010609	2448	-	AFUN004167	NA	Gustatory receptor [Source:UniProtKB/TrEMBL;Acc:A0A182RD95]	NA
AfunF3_2	1008756	G	A	0.258065	0.594937	0.336872	4.90743	intron_variant	c.1668+59C>T		1008162	1010609	2448	-	AFUN004167	NA	Gustatory receptor [Source:UniProtKB/TrEMBL;Acc:A0A182RD95]	NA
AfunF3_2	1008756	G	A	0.258065	0.594937	0.336872	4.90743	downstream_gene_variant	c.*1209G>A		1008162	1010609	2448	-	AFUN004167	NA	Gustatory receptor [Source:UniProtKB/TrEMBL;Acc:A0A182RD95]	NA
AfunF3_2	10087684	T	C	0.661017	0.333333	-0.327684	11.9576	intron_variant	c.86-16540T>C		9952239	10140252	188014	+	AFUN020036	NA	defective proboscis extension response [Source:Projected from Anopheles gambiae (AGAP002135) VB Community Annotation]	NA
AfunF3_2	10088039	A	T	0.621622	0.382716	-0.238906	11.9584	intron_variant	c.86-16185A>T		9952239	10140252	188014	+	AFUN020036	NA	defective proboscis extension response [Source:Projected from Anopheles gambiae (AGAP002135) VB Community Annotation]	NA
AfunF3_2	10088233	C	T	0.678571	0.397059	-0.281513	11.9589	intron_variant	c.86-15991C>T		9952239	10140252	188014	+	AFUN020036	NA	defective proboscis extension response [Source:Projected from Anopheles gambiae (AGAP002135) VB Community Annotation]	NA
AfunF3_2	10088683	G	A	0.590164	0.346154	-0.24401	11.9599	intron_variant	c.86-15541G>A		9952239	10140252	188014	+	AFUN020036	NA	defective proboscis extension response [Source:Projected from Anopheles gambiae (AGAP002135) VB Community Annotation]	NA
AfunF3_2	10090572	T	C	0.833333	0.291139	-0.542194	11.9643	intron_variant	c.86-13652T>C		9952239	10140252	188014	+	AFUN020036	NA	defective proboscis extension response [Source:Projected from Anopheles gambiae (AGAP002135) VB Community Annotation]	NA
AfunF3_2	10092485	A	C	0.742857	0.321429	-0.421429	11.9688	intron_variant	c.86-11739A>C		9952239	10140252	188014	+	AFUN020036	NA	defective proboscis extension response [Source:Projected from Anopheles gambiae (AGAP002135) VB Community Annotation]	NA
AfunF3_2	10093437	C	T	0.753086	0.358209	-0.394877	11.971	intron_variant	c.86-10787C>T		9952239	10140252	188014	+	AFUN020036	NA	defective proboscis extension response [Source:Projected from Anopheles gambiae (AGAP002135) VB Community Annotation]	NA
AfunF3_2	10093992	T	C	0.636364	0.293103	-0.34326	11.9722	intron_variant	c.86-10232T>C		9952239	10140252	188014	+	AFUN020036	NA	defective proboscis extension response [Source:Projected from Anopheles gambiae (AGAP002135) VB Community Annotation]	NA
AfunF3_2	10094324	T	C	0.676056	0.328125	-0.347931	11.973	intron_variant	c.86-9900T>C		9952239	10140252	188014	+	AFUN020036	NA	defective proboscis extension response [Source:Projected from Anopheles gambiae (AGAP002135) VB Community Annotation]	NA
AfunF3_2	10094758	A	T	0.630769	0.274194	-0.356576	11.974	intron_variant	c.86-9466A>T		9952239	10140252	188014	+	AFUN020036	NA	defective proboscis extension response [Source:Projected from Anopheles gambiae (AGAP002135) VB Community Annotation]	NA
AfunF3_2	10094921	A	G	0.717949	0.352113	-0.365836	11.9744	intron_variant	c.86-9303A>G		9952239	10140252	188014	+	AFUN020036	NA	defective proboscis extension response [Source:Projected from Anopheles gambiae (AGAP002135) VB Community Annotation]	NA
AfunF3_2	10095440	C	A	0.77551	0.245614	-0.529896	11.9756	intron_variant	c.86-8784C>A		9952239	10140252	188014	+	AFUN020036	NA	defective proboscis extension response [Source:Projected from Anopheles gambiae (AGAP002135) VB Community Annotation]	NA
AfunF3_2	10095535	C	G	0.795455	0.28125	-0.514205	11.9758	intron_variant	c.86-8689C>G		9952239	10140252	188014	+	AFUN020036	NA	defective proboscis extension response [Source:Projected from Anopheles gambiae (AGAP002135) VB Community Annotation]	NA
AfunF3_2	10095741	T	C	0.716667	0.304348	-0.412319	11.9763	intron_variant	c.86-8483T>C		9952239	10140252	188014	+	AFUN020036	NA	defective proboscis extension response [Source:Projected from Anopheles gambiae (AGAP002135) VB Community Annotation]	NA
AfunF3_2	10096139	G	A	0.686567	0.360656	-0.325911	11.9772	intron_variant	c.86-8085G>A		9952239	10140252	188014	+	AFUN020036	NA	defective proboscis extension response [Source:Projected from Anopheles gambiae (AGAP002135) VB Community Annotation]	NA
AfunF3_2	10096674	T	G	0.754098	0.313953	-0.440145	11.9785	intron_variant	c.86-7550T>G		9952239	10140252	188014	+	AFUN020036	NA	defective proboscis extension response [Source:Projected from Anopheles gambiae (AGAP002135) VB Community Annotation]	NA
AfunF3_2	10096929	G	C	0.779412	0.383562	-0.39585	11.9791	intron_variant	c.86-7295G>C		9952239	10140252	188014	+	AFUN020036	NA	defective proboscis extension response [Source:Projected from Anopheles gambiae (AGAP002135) VB Community Annotation]	NA
AfunF3_2	10097099	A	T	0.770492	0.337838	-0.432654	11.9794	intron_variant	c.86-7125A>T		9952239	10140252	188014	+	AFUN020036	NA	defective proboscis extension response [Source:Projected from Anopheles gambiae (AGAP002135) VB Community Annotation]	NA
AfunF3_2	10097269	C	G	0.727273	0.367089	-0.360184	11.9798	intron_variant	c.86-6955C>G		9952239	10140252	188014	+	AFUN020036	NA	defective proboscis extension response [Source:Projected from Anopheles gambiae (AGAP002135) VB Community Annotation]	NA
AfunF3_2	10097661	C	A	0.644737	0.30303	-0.341707	11.9807	intron_variant	c.86-6563C>A		9952239	10140252	188014	+	AFUN020036	NA	defective proboscis extension response [Source:Projected from Anopheles gambiae (AGAP002135) VB Community Annotation]	NA
AfunF3_2	10097955	T	C	0.605634	0.37037	-0.235263	11.9814	intron_variant	c.86-6269T>C		9952239	10140252	188014	+	AFUN020036	NA	defective proboscis extension response [Source:Projected from Anopheles gambiae (AGAP002135) VB Community Annotation]	NA
AfunF3_2	10098493	T	G	0.722222	0.33871	-0.383513	11.9827	intron_variant	c.86-5731T>G		9952239	10140252	188014	+	AFUN020036	NA	defective proboscis extension response [Source:Projected from Anopheles gambiae (AGAP002135) VB Community Annotation]	NA
AfunF3_2	10098621	C	G	0.75	0.237288	-0.512712	11.983	intron_variant	c.86-5603C>G		9952239	10140252	188014	+	AFUN020036	NA	defective proboscis extension response [Source:Projected from Anopheles gambiae (AGAP002135) VB Community Annotation]	NA
AfunF3_2	10098754	T	C	0.772727	0.307692	-0.465035	11.9833	intron_variant	c.86-5470T>C		9952239	10140252	188014	+	AFUN020036	NA	defective proboscis extension response [Source:Projected from Anopheles gambiae (AGAP002135) VB Community Annotation]	NA
AfunF3_2	10098894	G	C	0.706897	0.361111	-0.345785	11.9836	intron_variant	c.86-5330G>C		9952239	10140252	188014	+	AFUN020036	NA	defective proboscis extension response [Source:Projected from Anopheles gambiae (AGAP002135) VB Community Annotation]	NA
AfunF3_2	10099186	A	C	0.721311	0.376812	-0.3445	11.9843	intron_variant	c.86-5038A>C		9952239	10140252	188014	+	AFUN020036	NA	defective proboscis extension response [Source:Projected from Anopheles gambiae (AGAP002135) VB Community Annotation]	NA
AfunF3_2	10099588	C	A	0.717949	0.305085	-0.412864	11.9852	intron_variant	c.86-4636C>A		9952239	10140252	188014	+	AFUN020036	NA	defective proboscis extension response [Source:Projected from Anopheles gambiae (AGAP002135) VB Community Annotation]	NA
AfunF3_2	10099798	G	A	0.666667	0.315789	-0.350877	11.9857	intron_variant	c.86-4426G>A		9952239	10140252	188014	+	AFUN020036	NA	defective proboscis extension response [Source:Projected from Anopheles gambiae (AGAP002135) VB Community Annotation]	NA
AfunF3_2	10100246	C	G	0.716667	0.258824	-0.457843	11.9867	intron_variant	c.86-3978C>G		9952239	10140252	188014	+	AFUN020036	NA	defective proboscis extension response [Source:Projected from Anopheles gambiae (AGAP002135) VB Community Annotation]	NA
AfunF3_2	10100589	C	T	0.809524	0.333333	-0.47619	11.9875	intron_variant	c.86-3635C>T		9952239	10140252	188014	+	AFUN020036	NA	defective proboscis extension response [Source:Projected from Anopheles gambiae (AGAP002135) VB Community Annotation]	NA
AfunF3_2	10100732	G	A	0.815385	0.357143	-0.458242	11.9878	intron_variant	c.86-3492G>A		9952239	10140252	188014	+	AFUN020036	NA	defective proboscis extension response [Source:Projected from Anopheles gambiae (AGAP002135) VB Community Annotation]	NA
AfunF3_2	10101154	A	G	0.712329	0.402778	-0.309551	11.9888	intron_variant	c.86-3070A>G		9952239	10140252	188014	+	AFUN020036	NA	defective proboscis extension response [Source:Projected from Anopheles gambiae (AGAP002135) VB Community Annotation]	NA
AfunF3_2	10101666	G	A	0.757143	0.289855	-0.467288	11.99	intron_variant	c.86-2558G>A		9952239	10140252	188014	+	AFUN020036	NA	defective proboscis extension response [Source:Projected from Anopheles gambiae (AGAP002135) VB Community Annotation]	NA
AfunF3_2	10101951	G	A	0.789474	0.353846	-0.435628	11.9907	intron_variant	c.86-2273G>A		9952239	10140252	188014	+	AFUN020036	NA	defective proboscis extension response [Source:Projected from Anopheles gambiae (AGAP002135) VB Community Annotation]	NA
AfunF3_2	10102094	G	A	0.703704	0.287879	-0.415825	11.991	intron_variant	c.86-2130G>A		9952239	10140252	188014	+	AFUN020036	NA	defective proboscis extension response [Source:Projected from Anopheles gambiae (AGAP002135) VB Community Annotation]	NA
AfunF3_2	10102197	C	T	0.761194	0.368421	-0.392773	11.9913	intron_variant	c.86-2027C>T		9952239	10140252	188014	+	AFUN020036	NA	defective proboscis extension response [Source:Projected from Anopheles gambiae (AGAP002135) VB Community Annotation]	NA
AfunF3_2	10102318	G	A	0.813559	0.363636	-0.449923	11.9915	intron_variant	c.86-1906G>A		9952239	10140252	188014	+	AFUN020036	NA	defective proboscis extension response [Source:Projected from Anopheles gambiae (AGAP002135) VB Community Annotation]	NA
AfunF3_2	10102426	C	G	0.754386	0.451613	-0.302773	11.9918	intron_variant	c.86-1798C>G		9952239	10140252	188014	+	AFUN020036	NA	defective proboscis extension response [Source:Projected from Anopheles gambiae (AGAP002135) VB Community Annotation]	NA
AfunF3_2	10102506	T	C	0.828125	0.426667	-0.401458	11.992	intron_variant	c.86-1718T>C		9952239	10140252	188014	+	AFUN020036	NA	defective proboscis extension response [Source:Projected from Anopheles gambiae (AGAP002135) VB Community Annotation]	NA
AfunF3_2	10102815	C	T	0.8	0.380952	-0.419048	11.9927	intron_variant	c.86-1409C>T		9952239	10140252	188014	+	AFUN020036	NA	defective proboscis extension response [Source:Projected from Anopheles gambiae (AGAP002135) VB Community Annotation]	NA
AfunF3_2	10103175	A	G	0.61194	0.287671	-0.324269	11.9935	intron_variant	c.86-1049A>G		9952239	10140252	188014	+	AFUN020036	NA	defective proboscis extension response [Source:Projected from Anopheles gambiae (AGAP002135) VB Community Annotation]	NA
AfunF3_2	1010336	G	T	0.540541	0.283582	-0.256958	4.90671	upstream_gene_variant	c.-2529G>T		1008162	1010609	2448	-	AFUN004167	NA	Gustatory receptor [Source:UniProtKB/TrEMBL;Acc:A0A182RD95]	NA
AfunF3_2	1010336	G	T	0.540541	0.283582	-0.256958	4.90671	downstream_gene_variant	c.*2789G>T		1008162	1010609	2448	-	AFUN004167	NA	Gustatory receptor [Source:UniProtKB/TrEMBL;Acc:A0A182RD95]	NA
AfunF3_2	1010336	G	T	0.540541	0.283582	-0.256958	4.90671	upstream_gene_variant	c.-4027G>T		1008162	1010609	2448	-	AFUN004167	NA	Gustatory receptor [Source:UniProtKB/TrEMBL;Acc:A0A182RD95]	NA
AfunF3_2	1010336	G	T	0.540541	0.283582	-0.256958	4.90671	missense_variant	c.274C>A	p.Leu92Ile	1008162	1010609	2448	-	AFUN004167	NA	Gustatory receptor [Source:UniProtKB/TrEMBL;Acc:A0A182RD95]	NA
AfunF3_2	1010336	G	T	0.540541	0.283582	-0.256958	4.90671	downstream_gene_variant	c.*817C>A		1008162	1010609	2448	-	AFUN004167	NA	Gustatory receptor [Source:UniProtKB/TrEMBL;Acc:A0A182RD95]	NA
AfunF3_2	10103643	G	A	0.741379	0.371795	-0.369584	11.9944	intron_variant	c.86-581G>A		9952239	10140252	188014	+	AFUN020036	NA	defective proboscis extension response [Source:Projected from Anopheles gambiae (AGAP002135) VB Community Annotation]	NA
AfunF3_2	10103795	A	G	0.712121	0.173913	-0.538208	11.9944	intron_variant	c.86-429A>G		9952239	10140252	188014	+	AFUN020036	NA	defective proboscis extension response [Source:Projected from Anopheles gambiae (AGAP002135) VB Community Annotation]	NA
AfunF3_2	10103856	A	T	0.666667	0.177419	-0.489247	11.9944	intron_variant	c.86-368A>T		9952239	10140252	188014	+	AFUN020036	NA	defective proboscis extension response [Source:Projected from Anopheles gambiae (AGAP002135) VB Community Annotation]	NA
AfunF3_2	10103920	C	A	0.680556	0.257576	-0.42298	11.9945	intron_variant	c.86-304C>A		9952239	10140252	188014	+	AFUN020036	NA	defective proboscis extension response [Source:Projected from Anopheles gambiae (AGAP002135) VB Community Annotation]	NA
AfunF3_2	10103979	T	A	0.710526	0.266667	-0.44386	11.9945	intron_variant	c.86-245T>A		9952239	10140252	188014	+	AFUN020036	NA	defective proboscis extension response [Source:Projected from Anopheles gambiae (AGAP002135) VB Community Annotation]	NA
AfunF3_2	10104036	C	T	0.685714	0.212121	-0.473593	11.9945	intron_variant	c.86-188C>T		9952239	10140252	188014	+	AFUN020036	NA	defective proboscis extension response [Source:Projected from Anopheles gambiae (AGAP002135) VB Community Annotation]	NA
AfunF3_2	10104170	A	T	0.706667	0.274194	-0.432473	11.9945	intron_variant	c.86-54A>T		9952239	10140252	188014	+	AFUN020036	NA	defective proboscis extension response [Source:Projected from Anopheles gambiae (AGAP002135) VB Community Annotation]	NA
AfunF3_2	10104660	A	G	0.747253	0.346154	-0.401099	11.9946	synonymous_variant	c.522A>G	p.Lys174Lys	9952239	10140252	188014	+	AFUN020036	NA	defective proboscis extension response [Source:Projected from Anopheles gambiae (AGAP002135) VB Community Annotation]	NA
AfunF3_2	10105437	T	A	0.416667	0.443299	0.0266323	11.9948	intron_variant	c.525+774T>A		9952239	10140252	188014	+	AFUN020036	NA	defective proboscis extension response [Source:Projected from Anopheles gambiae (AGAP002135) VB Community Annotation]	NA
AfunF3_2	10112082	C	T	0.717949	0.306818	-0.411131	11.9965	intron_variant	c.525+7419C>T		9952239	10140252	188014	+	AFUN020036	NA	defective proboscis extension response [Source:Projected from Anopheles gambiae (AGAP002135) VB Community Annotation]	NA
AfunF3_2	10112324	G	A	0.794118	0.328125	-0.465993	11.9966	intron_variant	c.525+7661G>A		9952239	10140252	188014	+	AFUN020036	NA	defective proboscis extension response [Source:Projected from Anopheles gambiae (AGAP002135) VB Community Annotation]	NA
AfunF3_2	10112454	A	G	0.704918	0.353846	-0.351072	11.9966	intron_variant	c.525+7791A>G		9952239	10140252	188014	+	AFUN020036	NA	defective proboscis extension response [Source:Projected from Anopheles gambiae (AGAP002135) VB Community Annotation]	NA
AfunF3_2	10112958	T	C	0.623188	0.473684	-0.149504	11.9967	intron_variant	c.525+8295T>C		9952239	10140252	188014	+	AFUN020036	NA	defective proboscis extension response [Source:Projected from Anopheles gambiae (AGAP002135) VB Community Annotation]	NA
AfunF3_2	10113049	G	A	0.698795	0.409091	-0.289704	11.9967	intron_variant	c.525+8386G>A		9952239	10140252	188014	+	AFUN020036	NA	defective proboscis extension response [Source:Projected from Anopheles gambiae (AGAP002135) VB Community Annotation]	NA
AfunF3_2	10113200	T	A	0.631579	0.379747	-0.251832	11.9968	intron_variant	c.525+8537T>A		9952239	10140252	188014	+	AFUN020036	NA	defective proboscis extension response [Source:Projected from Anopheles gambiae (AGAP002135) VB Community Annotation]	NA
AfunF3_2	10114180	A	T	0.689189	0.289474	-0.399716	11.997	intron_variant	c.526-9173A>T		9952239	10140252	188014	+	AFUN020036	NA	defective proboscis extension response [Source:Projected from Anopheles gambiae (AGAP002135) VB Community Annotation]	NA
AfunF3_2	10114275	C	A	0.678571	0.287671	-0.3909	11.997	intron_variant	c.526-9078C>A		9952239	10140252	188014	+	AFUN020036	NA	defective proboscis extension response [Source:Projected from Anopheles gambiae (AGAP002135) VB Community Annotation]	NA
AfunF3_2	10114777	C	T	0.761905	0.353659	-0.408246	11.9972	intron_variant	c.526-8576C>T		9952239	10140252	188014	+	AFUN020036	NA	defective proboscis extension response [Source:Projected from Anopheles gambiae (AGAP002135) VB Community Annotation]	NA
AfunF3_2	10115355	A	C	0.788732	0.485714	-0.303018	11.9973	intron_variant	c.526-7998A>C		9952239	10140252	188014	+	AFUN020036	NA	defective proboscis extension response [Source:Projected from Anopheles gambiae (AGAP002135) VB Community Annotation]	NA
AfunF3_2	10115644	G	C	0.85	0.410959	-0.439041	11.9974	intron_variant	c.526-7709G>C		9952239	10140252	188014	+	AFUN020036	NA	defective proboscis extension response [Source:Projected from Anopheles gambiae (AGAP002135) VB Community Annotation]	NA
AfunF3_2	10115898	C	T	0.790123	0.39726	-0.392863	11.9975	intron_variant	c.526-7455C>T		9952239	10140252	188014	+	AFUN020036	NA	defective proboscis extension response [Source:Projected from Anopheles gambiae (AGAP002135) VB Community Annotation]	NA
AfunF3_2	10115981	G	C	0.747126	0.358025	-0.389102	11.9975	intron_variant	c.526-7372G>C		9952239	10140252	188014	+	AFUN020036	NA	defective proboscis extension response [Source:Projected from Anopheles gambiae (AGAP002135) VB Community Annotation]	NA
AfunF3_2	10116722	G	A	0.6375	0.294118	-0.343382	11.9977	intron_variant	c.526-6631G>A		9952239	10140252	188014	+	AFUN020036	NA	defective proboscis extension response [Source:Projected from Anopheles gambiae (AGAP002135) VB Community Annotation]	NA
AfunF3_2	10117182	G	A	0.720588	0.241935	-0.478653	11.9977	intron_variant	c.526-6171G>A		9952239	10140252	188014	+	AFUN020036	NA	defective proboscis extension response [Source:Projected from Anopheles gambiae (AGAP002135) VB Community Annotation]	NA
AfunF3_2	10117482	T	A	0.738462	0.394737	-0.343725	11.9978	intron_variant	c.526-5871T>A		9952239	10140252	188014	+	AFUN020036	NA	defective proboscis extension response [Source:Projected from Anopheles gambiae (AGAP002135) VB Community Annotation]	NA
AfunF3_2	10117683	C	T	0.702381	0.394737	-0.307644	11.9979	intron_variant	c.526-5670C>T		9952239	10140252	188014	+	AFUN020036	NA	defective proboscis extension response [Source:Projected from Anopheles gambiae (AGAP002135) VB Community Annotation]	NA
AfunF3_2	10117822	T	C	0.637681	0.311688	-0.325993	11.9979	intron_variant	c.526-5531T>C		9952239	10140252	188014	+	AFUN020036	NA	defective proboscis extension response [Source:Projected from Anopheles gambiae (AGAP002135) VB Community Annotation]	NA
AfunF3_2	10117914	G	A	0.65	0.346667	-0.303333	11.9979	intron_variant	c.526-5439G>A		9952239	10140252	188014	+	AFUN020036	NA	defective proboscis extension response [Source:Projected from Anopheles gambiae (AGAP002135) VB Community Annotation]	NA
AfunF3_2	10118090	T	G	0.662338	0.34375	-0.318588	11.998	intron_variant	c.526-5263T>G		9952239	10140252	188014	+	AFUN020036	NA	defective proboscis extension response [Source:Projected from Anopheles gambiae (AGAP002135) VB Community Annotation]	NA
AfunF3_2	10122639	C	G	0.220588	0.618182	0.397594	11.9991	intron_variant	c.526-714C>G		9952239	10140252	188014	+	AFUN020036	NA	defective proboscis extension response [Source:Projected from Anopheles gambiae (AGAP002135) VB Community Annotation]	NA
AfunF3_2	1012504	T	G	0.766667	0.804598	0.037931	4.90571	upstream_gene_variant	c.-361T>G		1011153	1012557	1405	-	AFUN004166	Gr48	gustatory receptor	NA
AfunF3_2	1012504	T	G	0.766667	0.804598	0.037931	4.90571	downstream_gene_variant	c.*4957T>G		1011153	1012557	1405	-	AFUN004166	Gr48	gustatory receptor	NA
AfunF3_2	1012504	T	G	0.766667	0.804598	0.037931	4.90571	upstream_gene_variant	c.-1859T>G		1011153	1012557	1405	-	AFUN004166	Gr48	gustatory receptor	NA
AfunF3_2	1012504	T	G	0.766667	0.804598	0.037931	4.90571	synonymous_variant	c.54A>C	p.Leu18Leu	1011153	1012557	1405	-	AFUN004166	Gr48	gustatory receptor	NA
AfunF3_2	1012504	T	G	0.766667	0.804598	0.037931	4.90571	upstream_gene_variant	c.-3425T>G		1011153	1012557	1405	-	AFUN004166	Gr48	gustatory receptor	NA
AfunF3_2	1012504	T	G	0.766667	0.804598	0.037931	4.90571	upstream_gene_variant	c.-1895A>C		1011153	1012557	1405	-	AFUN004166	Gr48	gustatory receptor	NA
AfunF3_2	10128146	T	C	0.308642	0.590361	0.281719	12.0005	intron_variant	c.749-1594T>C		9952239	10140252	188014	+	AFUN020036	NA	defective proboscis extension response [Source:Projected from Anopheles gambiae (AGAP002135) VB Community Annotation]	NA
AfunF3_2	10129952	C	T	0.318841	0.560606	0.241765	12.001	intron_variant	c.876+85C>T		9952239	10140252	188014	+	AFUN020036	NA	defective proboscis extension response [Source:Projected from Anopheles gambiae (AGAP002135) VB Community Annotation]	NA
AfunF3_2	10131343	A	G	0.133333	0.682927	0.549593	12.0013	intron_variant	c.876+1476A>G		9952239	10140252	188014	+	AFUN020036	NA	defective proboscis extension response [Source:Projected from Anopheles gambiae (AGAP002135) VB Community Annotation]	NA
AfunF3_2	1013257	G	A	0.771084	0.772727	0.00164294	4.90537	upstream_gene_variant	c.-1106G>A		1012865	1014207	1343	+	AFUN015843	Gr50	gustatory receptor	NA
AfunF3_2	1013257	G	A	0.771084	0.772727	0.00164294	4.90537	downstream_gene_variant	c.*5043C>T		1012865	1014207	1343	+	AFUN015843	Gr50	gustatory receptor	NA
AfunF3_2	1013257	G	A	0.771084	0.772727	0.00164294	4.90537	upstream_gene_variant	c.-2672G>A		1012865	1014207	1343	+	AFUN015843	Gr50	gustatory receptor	NA
AfunF3_2	1013257	G	A	0.771084	0.772727	0.00164294	4.90537	upstream_gene_variant	c.-700C>T		1012865	1014207	1343	+	AFUN015843	Gr50	gustatory receptor	NA
AfunF3_2	1013257	G	A	0.771084	0.772727	0.00164294	4.90537	upstream_gene_variant	c.-2648C>T		1012865	1014207	1343	+	AFUN015843	Gr50	gustatory receptor	NA
AfunF3_2	1013257	G	A	0.771084	0.772727	0.00164294	4.90537	synonymous_variant	c.393G>A	p.Leu131Leu	1012865	1014207	1343	+	AFUN015843	Gr50	gustatory receptor	NA
AfunF3_2	10132616	G	A	0.753846	0.285714	-0.468132	12.0017	intron_variant	c.877-2125G>A		9952239	10140252	188014	+	AFUN020036	NA	defective proboscis extension response [Source:Projected from Anopheles gambiae (AGAP002135) VB Community Annotation]	NA
AfunF3_2	10133112	G	C	0.322034	0.637681	0.315647	12.0017	intron_variant	c.877-1629G>C		9952239	10140252	188014	+	AFUN020036	NA	defective proboscis extension response [Source:Projected from Anopheles gambiae (AGAP002135) VB Community Annotation]	NA
AfunF3_2	10133606	G	A	0.354839	0.694444	0.339606	12.0019	intron_variant	c.877-1135G>A		9952239	10140252	188014	+	AFUN020036	NA	defective proboscis extension response [Source:Projected from Anopheles gambiae (AGAP002135) VB Community Annotation]	NA
AfunF3_2	10133998	G	A	0.333333	0.66129	0.327957	12.002	intron_variant	c.877-743G>A		9952239	10140252	188014	+	AFUN020036	NA	defective proboscis extension response [Source:Projected from Anopheles gambiae (AGAP002135) VB Community Annotation]	NA
AfunF3_2	10134187	G	C	0.171875	0.563636	0.391761	12.002	intron_variant	c.877-554G>C		9952239	10140252	188014	+	AFUN020036	NA	defective proboscis extension response [Source:Projected from Anopheles gambiae (AGAP002135) VB Community Annotation]	NA
AfunF3_2	10134207	A	G	0.206349	0.581818	0.375469	12.002	intron_variant	c.877-534A>G		9952239	10140252	188014	+	AFUN020036	NA	defective proboscis extension response [Source:Projected from Anopheles gambiae (AGAP002135) VB Community Annotation]	NA
AfunF3_2	10134318	T	C	0.387097	0.547945	0.160848	12.0021	intron_variant	c.877-423T>C		9952239	10140252	188014	+	AFUN020036	NA	defective proboscis extension response [Source:Projected from Anopheles gambiae (AGAP002135) VB Community Annotation]	NA
AfunF3_2	10134631	C	A	0.358025	0.573171	0.215146	12.0021	intron_variant	c.877-110C>A		9952239	10140252	188014	+	AFUN020036	NA	defective proboscis extension response [Source:Projected from Anopheles gambiae (AGAP002135) VB Community Annotation]	NA
AfunF3_2	10135003	A	G	0.802632	0.381579	-0.421053	12.0022	intron_variant	c.1045+94A>G		9952239	10140252	188014	+	AFUN020036	NA	defective proboscis extension response [Source:Projected from Anopheles gambiae (AGAP002135) VB Community Annotation]	NA
AfunF3_2	10135871	A	C	0.30137	0.647059	0.345689	12.0025	intron_variant	c.1045+962A>C		9952239	10140252	188014	+	AFUN020036	NA	defective proboscis extension response [Source:Projected from Anopheles gambiae (AGAP002135) VB Community Annotation]	NA
AfunF3_2	10136449	G	A	0.273973	0.628205	0.354233	12.0026	intron_variant	c.1046-696G>A		9952239	10140252	188014	+	AFUN020036	NA	defective proboscis extension response [Source:Projected from Anopheles gambiae (AGAP002135) VB Community Annotation]	NA
AfunF3_2	10136585	G	A	0.313433	0.516129	0.202696	12.0026	intron_variant	c.1046-560G>A		9952239	10140252	188014	+	AFUN020036	NA	defective proboscis extension response [Source:Projected from Anopheles gambiae (AGAP002135) VB Community Annotation]	NA
AfunF3_2	10136743	T	C	0.295082	0.540984	0.245902	12.0027	intron_variant	c.1046-402T>C		9952239	10140252	188014	+	AFUN020036	NA	defective proboscis extension response [Source:Projected from Anopheles gambiae (AGAP002135) VB Community Annotation]	NA
AfunF3_2	10136846	A	T	0.283784	0.622642	0.338858	12.0027	intron_variant	c.1046-299A>T		9952239	10140252	188014	+	AFUN020036	NA	defective proboscis extension response [Source:Projected from Anopheles gambiae (AGAP002135) VB Community Annotation]	NA
AfunF3_2	10137303	A	G	0.74026	0.30303	-0.437229	12.0028	missense_variant	c.1204A>G	p.Ser402Gly	9952239	10140252	188014	+	AFUN020036	NA	defective proboscis extension response [Source:Projected from Anopheles gambiae (AGAP002135) VB Community Annotation]	NA
AfunF3_2	10137680	C	T	0.635135	0.292308	-0.342827	12.0029	3_prime_UTR_variant	c.*336C>T		9952239	10140252	188014	+	AFUN020036	NA	defective proboscis extension response [Source:Projected from Anopheles gambiae (AGAP002135) VB Community Annotation]	NA
AfunF3_2	10138147	A	G	0.8	0.444444	-0.355556	12.0031	3_prime_UTR_variant	c.*803A>G		9952239	10140252	188014	+	AFUN020036	NA	defective proboscis extension response [Source:Projected from Anopheles gambiae (AGAP002135) VB Community Annotation]	NA
AfunF3_2	10138326	A	C	0.666667	0.4	-0.266667	12.0031	3_prime_UTR_variant	c.*982A>C		9952239	10140252	188014	+	AFUN020036	NA	defective proboscis extension response [Source:Projected from Anopheles gambiae (AGAP002135) VB Community Annotation]	NA
AfunF3_2	10138644	T	C	0.691489	0.367089	-0.324401	12.0032	3_prime_UTR_variant	c.*1300T>C		9952239	10140252	188014	+	AFUN020036	NA	defective proboscis extension response [Source:Projected from Anopheles gambiae (AGAP002135) VB Community Annotation]	NA
AfunF3_2	10139437	G	A	0.260274	0.621622	0.361348	12.0033	3_prime_UTR_variant	c.*2093G>A		9952239	10140252	188014	+	AFUN020036	NA	defective proboscis extension response [Source:Projected from Anopheles gambiae (AGAP002135) VB Community Annotation]	NA
AfunF3_2	10139773	T	A	0.282051	0.578947	0.296896	12.0034	3_prime_UTR_variant	c.*2429T>A		9952239	10140252	188014	+	AFUN020036	NA	defective proboscis extension response [Source:Projected from Anopheles gambiae (AGAP002135) VB Community Annotation]	NA
AfunF3_2	1016809	T	C	0.272727	0.5	0.227273	4.90374	downstream_gene_variant	c.*2986A>G		1015923	1017305	1383	+	AFUN004164	Gr52	gustatory receptor	NA
AfunF3_2	1016809	T	C	0.272727	0.5	0.227273	4.90374	upstream_gene_variant	c.-4806T>C		1015923	1017305	1383	+	AFUN004164	Gr52	gustatory receptor	NA
AfunF3_2	1016809	T	C	0.272727	0.5	0.227273	4.90374	downstream_gene_variant	c.*1491A>G		1015923	1017305	1383	+	AFUN004164	Gr52	gustatory receptor	NA
AfunF3_2	1016809	T	C	0.272727	0.5	0.227273	4.90374	upstream_gene_variant	c.-4252A>G		1015923	1017305	1383	+	AFUN004164	Gr52	gustatory receptor	NA
AfunF3_2	1016809	T	C	0.272727	0.5	0.227273	4.90374	synonymous_variant	c.811T>C	p.Leu271Leu	1015923	1017305	1383	+	AFUN004164	Gr52	gustatory receptor	NA
AfunF3_2	1016809	T	C	0.272727	0.5	0.227273	4.90374	downstream_gene_variant	c.*2602T>C		1015923	1017305	1383	+	AFUN004164	Gr52	gustatory receptor	NA
AfunF3_2	1016809	T	C	0.272727	0.5	0.227273	4.90374	downstream_gene_variant	c.*1059T>C		1015923	1017305	1383	+	AFUN004164	Gr52	gustatory receptor	NA
AfunF3_2	101689	C	T	0.622951	0.289855	-0.333096	5.57092	intron_variant	c.-772+3889C>T		14407	117097	102691	+	AFUN020810	NA	NACHT domain-containing protein [Source:UniProtKB/TrEMBL;Acc:A0A4Y0BS60]	NA
AfunF3_2	101689	C	T	0.622951	0.289855	-0.333096	5.57092	intron_variant	c.2113-7610C>T		14407	117097	102691	+	AFUN020810	NA	NACHT domain-containing protein [Source:UniProtKB/TrEMBL;Acc:A0A4Y0BS60]	NA
AfunF3_2	1017219	A	C	0.555556	0.223684	-0.331871	4.90355	upstream_gene_variant	c.-4396A>C		1015923	1017305	1383	+	AFUN004164	Gr52	gustatory receptor	NA
AfunF3_2	1017219	A	C	0.555556	0.223684	-0.331871	4.90355	downstream_gene_variant	c.*1469A>C		1015923	1017305	1383	+	AFUN004164	Gr52	gustatory receptor	NA
AfunF3_2	1017219	A	C	0.555556	0.223684	-0.331871	4.90355	upstream_gene_variant	c.-4662T>G		1015923	1017305	1383	+	AFUN004164	Gr52	gustatory receptor	NA
AfunF3_2	1017219	A	C	0.555556	0.223684	-0.331871	4.90355	downstream_gene_variant	c.*2576T>G		1015923	1017305	1383	+	AFUN004164	Gr52	gustatory receptor	NA
AfunF3_2	1017219	A	C	0.555556	0.223684	-0.331871	4.90355	downstream_gene_variant	c.*1081T>G		1015923	1017305	1383	+	AFUN004164	Gr52	gustatory receptor	NA
AfunF3_2	1017219	A	C	0.555556	0.223684	-0.331871	4.90355	downstream_gene_variant	c.*3012A>C		1015923	1017305	1383	+	AFUN004164	Gr52	gustatory receptor	NA
AfunF3_2	1017219	A	C	0.555556	0.223684	-0.331871	4.90355	intron_variant	c.1099-21A>C		1015923	1017305	1383	+	AFUN004164	Gr52	gustatory receptor	NA
AfunF3_2	10181842	A	G	0.375	0.629032	0.254032	12.014	3_prime_UTR_variant	c.*80T>C		10181815	10182329	515	-	AFUN007720	NA	DUF4794 domain-containing protein [Source:UniProtKB/TrEMBL;Acc:A0A182RN89]	NA
AfunF3_2	101834	C	T	0.603774	0.333333	-0.27044	5.5708	intron_variant	c.-772+4034C>T		14407	117097	102691	+	AFUN020810	NA	NACHT domain-containing protein [Source:UniProtKB/TrEMBL;Acc:A0A4Y0BS60]	NA
AfunF3_2	101834	C	T	0.603774	0.333333	-0.27044	5.5708	intron_variant	c.2113-7465C>T		14407	117097	102691	+	AFUN020810	NA	NACHT domain-containing protein [Source:UniProtKB/TrEMBL;Acc:A0A4Y0BS60]	NA
AfunF3_2	1018459	T	G	0.666667	0.779412	0.112745	4.90298	upstream_gene_variant	c.-3156T>G		1017587	1019306	1720	-	AFUN004163	NA	14.5 kDa salivary peptide [Source:Projected from Anopheles gambiae (AGAP001174) VB Community Annotation]	NA
AfunF3_2	1018459	T	G	0.666667	0.779412	0.112745	4.90298	downstream_gene_variant	c.*1154T>G		1017587	1019306	1720	-	AFUN004163	NA	14.5 kDa salivary peptide [Source:Projected from Anopheles gambiae (AGAP001174) VB Community Annotation]	NA
AfunF3_2	1018459	T	G	0.666667	0.779412	0.112745	4.90298	downstream_gene_variant	c.*4252T>G		1017587	1019306	1720	-	AFUN004163	NA	14.5 kDa salivary peptide [Source:Projected from Anopheles gambiae (AGAP001174) VB Community Annotation]	NA
AfunF3_2	1018459	T	G	0.666667	0.779412	0.112745	4.90298	downstream_gene_variant	c.*2709T>G		1017587	1019306	1720	-	AFUN004163	NA	14.5 kDa salivary peptide [Source:Projected from Anopheles gambiae (AGAP001174) VB Community Annotation]	NA
AfunF3_2	1018459	T	G	0.666667	0.779412	0.112745	4.90298	synonymous_variant	c.306A>C	p.Ala102Ala	1017587	1019306	1720	-	AFUN004163	NA	14.5 kDa salivary peptide [Source:Projected from Anopheles gambiae (AGAP001174) VB Community Annotation]	NA
AfunF3_2	1018459	T	G	0.666667	0.779412	0.112745	4.90298	downstream_gene_variant	c.*1336A>C		1017587	1019306	1720	-	AFUN004163	NA	14.5 kDa salivary peptide [Source:Projected from Anopheles gambiae (AGAP001174) VB Community Annotation]	NA
AfunF3_2	1018606	T	C	0.645161	0.769231	0.124069	4.90291	downstream_gene_variant	c.*2856T>C		1017587	1019306	1720	-	AFUN004163	NA	14.5 kDa salivary peptide [Source:Projected from Anopheles gambiae (AGAP001174) VB Community Annotation]	NA
AfunF3_2	1018606	T	C	0.645161	0.769231	0.124069	4.90291	downstream_gene_variant	c.*4399T>C		1017587	1019306	1720	-	AFUN004163	NA	14.5 kDa salivary peptide [Source:Projected from Anopheles gambiae (AGAP001174) VB Community Annotation]	NA
AfunF3_2	1018606	T	C	0.645161	0.769231	0.124069	4.90291	upstream_gene_variant	c.-3009T>C		1017587	1019306	1720	-	AFUN004163	NA	14.5 kDa salivary peptide [Source:Projected from Anopheles gambiae (AGAP001174) VB Community Annotation]	NA
AfunF3_2	1018606	T	C	0.645161	0.769231	0.124069	4.90291	downstream_gene_variant	c.*1301T>C		1017587	1019306	1720	-	AFUN004163	NA	14.5 kDa salivary peptide [Source:Projected from Anopheles gambiae (AGAP001174) VB Community Annotation]	NA
AfunF3_2	1018606	T	C	0.645161	0.769231	0.124069	4.90291	downstream_gene_variant	c.*1189A>G		1017587	1019306	1720	-	AFUN004163	NA	14.5 kDa salivary peptide [Source:Projected from Anopheles gambiae (AGAP001174) VB Community Annotation]	NA
AfunF3_2	1018606	T	C	0.645161	0.769231	0.124069	4.90291	synonymous_variant	c.159A>G	p.Ala53Ala	1017587	1019306	1720	-	AFUN004163	NA	14.5 kDa salivary peptide [Source:Projected from Anopheles gambiae (AGAP001174) VB Community Annotation]	NA
AfunF3_2	1018794	A	G	0.5	0.80303	0.30303	4.90283	downstream_gene_variant	c.*3044A>G		1017587	1019306	1720	-	AFUN004163	NA	14.5 kDa salivary peptide [Source:Projected from Anopheles gambiae (AGAP001174) VB Community Annotation]	NA
AfunF3_2	1018794	A	G	0.5	0.80303	0.30303	4.90283	upstream_gene_variant	c.-2821A>G		1017587	1019306	1720	-	AFUN004163	NA	14.5 kDa salivary peptide [Source:Projected from Anopheles gambiae (AGAP001174) VB Community Annotation]	NA
AfunF3_2	1018794	A	G	0.5	0.80303	0.30303	4.90283	downstream_gene_variant	c.*1489A>G		1017587	1019306	1720	-	AFUN004163	NA	14.5 kDa salivary peptide [Source:Projected from Anopheles gambiae (AGAP001174) VB Community Annotation]	NA
AfunF3_2	1018794	A	G	0.5	0.80303	0.30303	4.90283	downstream_gene_variant	c.*4587A>G		1017587	1019306	1720	-	AFUN004163	NA	14.5 kDa salivary peptide [Source:Projected from Anopheles gambiae (AGAP001174) VB Community Annotation]	NA
AfunF3_2	1018794	A	G	0.5	0.80303	0.30303	4.90283	splice_region_variant&synonymous_variant	c.48T>C	p.His16His	1017587	1019306	1720	-	AFUN004163	NA	14.5 kDa salivary peptide [Source:Projected from Anopheles gambiae (AGAP001174) VB Community Annotation]	NA
AfunF3_2	1018794	A	G	0.5	0.80303	0.30303	4.90283	downstream_gene_variant	c.*1001T>C		1017587	1019306	1720	-	AFUN004163	NA	14.5 kDa salivary peptide [Source:Projected from Anopheles gambiae (AGAP001174) VB Community Annotation]	NA
AfunF3_2	10188578	A	C	0.256757	0.57971	0.322953	12.0157	5_prime_UTR_variant	c.-308A>C		10188464	10192624	4161	+	AFUN007719	NA	CHK kinase-like domain-containing protein [Source:UniProtKB/TrEMBL;Acc:A0A182RN88]	NA
AfunF3_2	10188786	C	T	0.393443	0.666667	0.273224	12.0157	5_prime_UTR_variant	c.-100C>T		10188464	10192624	4161	+	AFUN007719	NA	CHK kinase-like domain-containing protein [Source:UniProtKB/TrEMBL;Acc:A0A182RN88]	NA
AfunF3_2	10188912	G	A	0.283333	0.715789	0.432456	12.0158	synonymous_variant	c.27G>A	p.Ala9Ala	10188464	10192624	4161	+	AFUN007719	NA	CHK kinase-like domain-containing protein [Source:UniProtKB/TrEMBL;Acc:A0A182RN88]	NA
AfunF3_2	10189264	G	A	0.7375	0.276596	-0.460904	12.0159	intron_variant	c.252+127G>A		10188464	10192624	4161	+	AFUN007719	NA	CHK kinase-like domain-containing protein [Source:UniProtKB/TrEMBL;Acc:A0A182RN88]	NA
AfunF3_2	10189363	G	A	0.263158	0.657143	0.393985	12.0159	intron_variant	c.252+226G>A		10188464	10192624	4161	+	AFUN007719	NA	CHK kinase-like domain-containing protein [Source:UniProtKB/TrEMBL;Acc:A0A182RN88]	NA
AfunF3_2	10189383	A	T	0.716216	0.328358	-0.387858	12.0159	intron_variant	c.252+246A>T		10188464	10192624	4161	+	AFUN007719	NA	CHK kinase-like domain-containing protein [Source:UniProtKB/TrEMBL;Acc:A0A182RN88]	NA
AfunF3_2	1018943	T	C	0.506849	0.829787	0.322938	4.90276	downstream_gene_variant	c.*1638T>C		1017587	1019306	1720	-	AFUN004163	NA	14.5 kDa salivary peptide [Source:Projected from Anopheles gambiae (AGAP001174) VB Community Annotation]	NA
AfunF3_2	1018943	T	C	0.506849	0.829787	0.322938	4.90276	5_prime_UTR_variant	c.-102A>G		1017587	1019306	1720	-	AFUN004163	NA	14.5 kDa salivary peptide [Source:Projected from Anopheles gambiae (AGAP001174) VB Community Annotation]	NA
AfunF3_2	1018943	T	C	0.506849	0.829787	0.322938	4.90276	5_prime_UTR_premature_start_codon_gain_variant	c.-102A>G		1017587	1019306	1720	-	AFUN004163	NA	14.5 kDa salivary peptide [Source:Projected from Anopheles gambiae (AGAP001174) VB Community Annotation]	NA
AfunF3_2	1018943	T	C	0.506849	0.829787	0.322938	4.90276	downstream_gene_variant	c.*3193T>C		1017587	1019306	1720	-	AFUN004163	NA	14.5 kDa salivary peptide [Source:Projected from Anopheles gambiae (AGAP001174) VB Community Annotation]	NA
AfunF3_2	1018943	T	C	0.506849	0.829787	0.322938	4.90276	downstream_gene_variant	c.*852A>G		1017587	1019306	1720	-	AFUN004163	NA	14.5 kDa salivary peptide [Source:Projected from Anopheles gambiae (AGAP001174) VB Community Annotation]	NA
AfunF3_2	1018943	T	C	0.506849	0.829787	0.322938	4.90276	downstream_gene_variant	c.*4736T>C		1017587	1019306	1720	-	AFUN004163	NA	14.5 kDa salivary peptide [Source:Projected from Anopheles gambiae (AGAP001174) VB Community Annotation]	NA
AfunF3_2	1018943	T	C	0.506849	0.829787	0.322938	4.90276	upstream_gene_variant	c.-2672T>C		1017587	1019306	1720	-	AFUN004163	NA	14.5 kDa salivary peptide [Source:Projected from Anopheles gambiae (AGAP001174) VB Community Annotation]	NA
AfunF3_2	10189529	A	C	0.701299	0.454545	-0.246753	12.0159	intron_variant	c.252+392A>C		10188464	10192624	4161	+	AFUN007719	NA	CHK kinase-like domain-containing protein [Source:UniProtKB/TrEMBL;Acc:A0A182RN88]	NA
AfunF3_2	10189720	G	C	0.686567	0.294118	-0.39245	12.016	intron_variant	c.252+583G>C		10188464	10192624	4161	+	AFUN007719	NA	CHK kinase-like domain-containing protein [Source:UniProtKB/TrEMBL;Acc:A0A182RN88]	NA
AfunF3_2	10190084	T	A	0.720588	0.358209	-0.362379	12.0161	intron_variant	c.253-879T>A		10188464	10192624	4161	+	AFUN007719	NA	CHK kinase-like domain-containing protein [Source:UniProtKB/TrEMBL;Acc:A0A182RN88]	NA
AfunF3_2	10190196	G	A	0.644737	0.433962	-0.210775	12.0161	intron_variant	c.253-767G>A		10188464	10192624	4161	+	AFUN007719	NA	CHK kinase-like domain-containing protein [Source:UniProtKB/TrEMBL;Acc:A0A182RN88]	NA
AfunF3_2	10190344	G	A	0.653333	0.442623	-0.21071	12.0161	intron_variant	c.253-619G>A		10188464	10192624	4161	+	AFUN007719	NA	CHK kinase-like domain-containing protein [Source:UniProtKB/TrEMBL;Acc:A0A182RN88]	NA
AfunF3_2	10190377	A	G	0.648649	0.409836	-0.238813	12.0161	intron_variant	c.253-586A>G		10188464	10192624	4161	+	AFUN007719	NA	CHK kinase-like domain-containing protein [Source:UniProtKB/TrEMBL;Acc:A0A182RN88]	NA
AfunF3_2	10190563	T	C	0.745763	0.318841	-0.426922	12.0162	intron_variant	c.253-400T>C		10188464	10192624	4161	+	AFUN007719	NA	CHK kinase-like domain-containing protein [Source:UniProtKB/TrEMBL;Acc:A0A182RN88]	NA
AfunF3_2	10190644	A	T	0.65	0.293333	-0.356667	12.0162	intron_variant	c.253-319A>T		10188464	10192624	4161	+	AFUN007719	NA	CHK kinase-like domain-containing protein [Source:UniProtKB/TrEMBL;Acc:A0A182RN88]	NA
AfunF3_2	10190714	A	C	0.645161	0.364865	-0.280296	12.0162	intron_variant	c.253-249A>C		10188464	10192624	4161	+	AFUN007719	NA	CHK kinase-like domain-containing protein [Source:UniProtKB/TrEMBL;Acc:A0A182RN88]	NA
AfunF3_2	10190736	C	A	0.634921	0.304348	-0.330573	12.0162	intron_variant	c.253-227C>A		10188464	10192624	4161	+	AFUN007719	NA	CHK kinase-like domain-containing protein [Source:UniProtKB/TrEMBL;Acc:A0A182RN88]	NA
AfunF3_2	10190763	C	T	0.629032	0.323077	-0.305955	12.0162	intron_variant	c.253-200C>T		10188464	10192624	4161	+	AFUN007719	NA	CHK kinase-like domain-containing protein [Source:UniProtKB/TrEMBL;Acc:A0A182RN88]	NA
AfunF3_2	10190847	A	G	0.666667	0.328358	-0.338308	12.0163	intron_variant	c.253-116A>G		10188464	10192624	4161	+	AFUN007719	NA	CHK kinase-like domain-containing protein [Source:UniProtKB/TrEMBL;Acc:A0A182RN88]	NA
AfunF3_2	10190878	G	A	0.638889	0.308824	-0.330065	12.0163	intron_variant	c.253-85G>A		10188464	10192624	4161	+	AFUN007719	NA	CHK kinase-like domain-containing protein [Source:UniProtKB/TrEMBL;Acc:A0A182RN88]	NA
AfunF3_2	10191112	C	T	0.810345	0.28169	-0.528655	12.0163	intron_variant	c.374+28C>T		10188464	10192624	4161	+	AFUN007719	NA	CHK kinase-like domain-containing protein [Source:UniProtKB/TrEMBL;Acc:A0A182RN88]	NA
AfunF3_2	10191488	C	T	0.685714	0.472727	-0.212987	12.0164	synonymous_variant	c.618C>T	p.His206His	10188464	10192624	4161	+	AFUN007719	NA	CHK kinase-like domain-containing protein [Source:UniProtKB/TrEMBL;Acc:A0A182RN88]	NA
AfunF3_2	1019164	A	G	0.507692	0.708333	0.200641	4.90266	downstream_gene_variant	c.*631T>C		1017587	1019306	1720	-	AFUN004163	NA	14.5 kDa salivary peptide [Source:Projected from Anopheles gambiae (AGAP001174) VB Community Annotation]	NA
AfunF3_2	1019164	A	G	0.507692	0.708333	0.200641	4.90266	5_prime_UTR_variant	c.-323T>C		1017587	1019306	1720	-	AFUN004163	NA	14.5 kDa salivary peptide [Source:Projected from Anopheles gambiae (AGAP001174) VB Community Annotation]	NA
AfunF3_2	1019164	A	G	0.507692	0.708333	0.200641	4.90266	downstream_gene_variant	c.*1859A>G		1017587	1019306	1720	-	AFUN004163	NA	14.5 kDa salivary peptide [Source:Projected from Anopheles gambiae (AGAP001174) VB Community Annotation]	NA
AfunF3_2	1019164	A	G	0.507692	0.708333	0.200641	4.90266	downstream_gene_variant	c.*4957A>G		1017587	1019306	1720	-	AFUN004163	NA	14.5 kDa salivary peptide [Source:Projected from Anopheles gambiae (AGAP001174) VB Community Annotation]	NA
AfunF3_2	1019164	A	G	0.507692	0.708333	0.200641	4.90266	upstream_gene_variant	c.-2451A>G		1017587	1019306	1720	-	AFUN004163	NA	14.5 kDa salivary peptide [Source:Projected from Anopheles gambiae (AGAP001174) VB Community Annotation]	NA
AfunF3_2	1019164	A	G	0.507692	0.708333	0.200641	4.90266	downstream_gene_variant	c.*3414A>G		1017587	1019306	1720	-	AFUN004163	NA	14.5 kDa salivary peptide [Source:Projected from Anopheles gambiae (AGAP001174) VB Community Annotation]	NA
AfunF3_2	10191746	G	A	0.741379	0.342857	-0.398522	12.0165	intron_variant	c.846+30G>A		10188464	10192624	4161	+	AFUN007719	NA	CHK kinase-like domain-containing protein [Source:UniProtKB/TrEMBL;Acc:A0A182RN88]	NA
AfunF3_2	10192457	G	A	0.671053	0.253333	-0.417719	12.0167	3_prime_UTR_variant	c.*13G>A		10188464	10192624	4161	+	AFUN007719	NA	CHK kinase-like domain-containing protein [Source:UniProtKB/TrEMBL;Acc:A0A182RN88]	NA
AfunF3_2	1019538	G	T	0.565217	0.771429	0.206211	4.90249	downstream_gene_variant	c.*3788G>T		1019388	1020391	1004	-	AFUN004162	NA	Protein sleepless [Source:UniProtKB/TrEMBL;Acc:A0A182RD91]	NA
AfunF3_2	1019538	G	T	0.565217	0.771429	0.206211	4.90249	upstream_gene_variant	c.-697C>A		1019388	1020391	1004	-	AFUN004162	NA	Protein sleepless [Source:UniProtKB/TrEMBL;Acc:A0A182RD91]	NA
AfunF3_2	1019538	G	T	0.565217	0.771429	0.206211	4.90249	downstream_gene_variant	c.*2233G>T		1019388	1020391	1004	-	AFUN004162	NA	Protein sleepless [Source:UniProtKB/TrEMBL;Acc:A0A182RD91]	NA
AfunF3_2	1019538	G	T	0.565217	0.771429	0.206211	4.90249	3_prime_UTR_variant	c.*257C>A		1019388	1020391	1004	-	AFUN004162	NA	Protein sleepless [Source:UniProtKB/TrEMBL;Acc:A0A182RD91]	NA
AfunF3_2	1019538	G	T	0.565217	0.771429	0.206211	4.90249	upstream_gene_variant	c.-2077G>T		1019388	1020391	1004	-	AFUN004162	NA	Protein sleepless [Source:UniProtKB/TrEMBL;Acc:A0A182RD91]	NA
AfunF3_2	1019748	C	T	0.560606	0.707317	0.146711	4.90239	3_prime_UTR_variant	c.*47G>A		1019388	1020391	1004	-	AFUN004162	NA	Protein sleepless [Source:UniProtKB/TrEMBL;Acc:A0A182RD91]	NA
AfunF3_2	1019748	C	T	0.560606	0.707317	0.146711	4.90239	downstream_gene_variant	c.*3998C>T		1019388	1020391	1004	-	AFUN004162	NA	Protein sleepless [Source:UniProtKB/TrEMBL;Acc:A0A182RD91]	NA
AfunF3_2	1019748	C	T	0.560606	0.707317	0.146711	4.90239	upstream_gene_variant	c.-907G>A		1019388	1020391	1004	-	AFUN004162	NA	Protein sleepless [Source:UniProtKB/TrEMBL;Acc:A0A182RD91]	NA
AfunF3_2	1019748	C	T	0.560606	0.707317	0.146711	4.90239	downstream_gene_variant	c.*2443C>T		1019388	1020391	1004	-	AFUN004162	NA	Protein sleepless [Source:UniProtKB/TrEMBL;Acc:A0A182RD91]	NA
AfunF3_2	1019748	C	T	0.560606	0.707317	0.146711	4.90239	upstream_gene_variant	c.-1867C>T		1019388	1020391	1004	-	AFUN004162	NA	Protein sleepless [Source:UniProtKB/TrEMBL;Acc:A0A182RD91]	NA
AfunF3_2	101992	C	T	0.46875	0.35443	-0.11432	5.57067	intron_variant	c.2113-7307C>T		14407	117097	102691	+	AFUN020810	NA	NACHT domain-containing protein [Source:UniProtKB/TrEMBL;Acc:A0A4Y0BS60]	NA
AfunF3_2	101992	C	T	0.46875	0.35443	-0.11432	5.57067	intron_variant	c.-772+4192C>T		14407	117097	102691	+	AFUN020810	NA	NACHT domain-containing protein [Source:UniProtKB/TrEMBL;Acc:A0A4Y0BS60]	NA
AfunF3_2	10199531	C	T	0.75	0.283582	-0.466418	12.0184	5_prime_UTR_variant	c.-340C>T		10199321	10201423	2103	+	AFUN007718	NA	CHK kinase-like domain-containing protein [Source:UniProtKB/TrEMBL;Acc:A0A182RN87]	NA
AfunF3_2	10199531	C	T	0.75	0.283582	-0.466418	12.0184	upstream_gene_variant	c.-3072C>T		10199321	10201423	2103	+	AFUN007718	NA	CHK kinase-like domain-containing protein [Source:UniProtKB/TrEMBL;Acc:A0A182RN87]	NA
AfunF3_2	10199674	A	G	0.825	0.451613	-0.373387	12.0185	5_prime_UTR_variant	c.-197A>G		10199321	10201423	2103	+	AFUN007718	NA	CHK kinase-like domain-containing protein [Source:UniProtKB/TrEMBL;Acc:A0A182RN87]	NA
AfunF3_2	10199674	A	G	0.825	0.451613	-0.373387	12.0185	upstream_gene_variant	c.-2929A>G		10199321	10201423	2103	+	AFUN007718	NA	CHK kinase-like domain-containing protein [Source:UniProtKB/TrEMBL;Acc:A0A182RN87]	NA
AfunF3_2	10199877	T	C	0.8	0.405063	-0.394937	12.0185	synonymous_variant	c.7T>C	p.Leu3Leu	10199321	10201423	2103	+	AFUN007718	NA	CHK kinase-like domain-containing protein [Source:UniProtKB/TrEMBL;Acc:A0A182RN87]	NA
AfunF3_2	10199877	T	C	0.8	0.405063	-0.394937	12.0185	upstream_gene_variant	c.-2726T>C		10199321	10201423	2103	+	AFUN007718	NA	CHK kinase-like domain-containing protein [Source:UniProtKB/TrEMBL;Acc:A0A182RN87]	NA
AfunF3_2	10200787	G	A	0.716418	0.40678	-0.309638	12.0187	upstream_gene_variant	c.-1816G>A		10199321	10201423	2103	+	AFUN007718	NA	CHK kinase-like domain-containing protein [Source:UniProtKB/TrEMBL;Acc:A0A182RN87]	NA
AfunF3_2	10200787	G	A	0.716418	0.40678	-0.309638	12.0187	downstream_gene_variant	c.*5104C>T		10199321	10201423	2103	+	AFUN007718	NA	CHK kinase-like domain-containing protein [Source:UniProtKB/TrEMBL;Acc:A0A182RN87]	NA
AfunF3_2	10200787	G	A	0.716418	0.40678	-0.309638	12.0187	missense_variant	c.853G>A	p.Ala285Thr	10199321	10201423	2103	+	AFUN007718	NA	CHK kinase-like domain-containing protein [Source:UniProtKB/TrEMBL;Acc:A0A182RN87]	NA
AfunF3_2	10201158	G	A	0.792683	0.344262	-0.448421	12.0188	synonymous_variant	c.1224G>A	p.Arg408Arg	10199321	10201423	2103	+	AFUN007718	NA	CHK kinase-like domain-containing protein [Source:UniProtKB/TrEMBL;Acc:A0A182RN87]	NA
AfunF3_2	10201158	G	A	0.792683	0.344262	-0.448421	12.0188	upstream_gene_variant	c.-1445G>A		10199321	10201423	2103	+	AFUN007718	NA	CHK kinase-like domain-containing protein [Source:UniProtKB/TrEMBL;Acc:A0A182RN87]	NA
AfunF3_2	10201158	G	A	0.792683	0.344262	-0.448421	12.0188	downstream_gene_variant	c.*4733C>T		10199321	10201423	2103	+	AFUN007718	NA	CHK kinase-like domain-containing protein [Source:UniProtKB/TrEMBL;Acc:A0A182RN87]	NA
AfunF3_2	10201373	T	C	0.731707	0.369863	-0.361844	12.0189	downstream_gene_variant	c.*4518A>G		10199321	10201423	2103	+	AFUN007718	NA	CHK kinase-like domain-containing protein [Source:UniProtKB/TrEMBL;Acc:A0A182RN87]	NA
AfunF3_2	10201373	T	C	0.731707	0.369863	-0.361844	12.0189	upstream_gene_variant	c.-1230T>C		10199321	10201423	2103	+	AFUN007718	NA	CHK kinase-like domain-containing protein [Source:UniProtKB/TrEMBL;Acc:A0A182RN87]	NA
AfunF3_2	10201373	T	C	0.731707	0.369863	-0.361844	12.0189	3_prime_UTR_variant	c.*119T>C		10199321	10201423	2103	+	AFUN007718	NA	CHK kinase-like domain-containing protein [Source:UniProtKB/TrEMBL;Acc:A0A182RN87]	NA
AfunF3_2	10202792	C	G	0.333333	0.179487	-0.153846	12.0192	missense_variant	c.190C>G	p.His64Asp	10202505	10204303	1799	+	AFUN007717	CYP325H1	Cytochrome P450 [Source:UniProtKB/TrEMBL;Acc:A0A182RN86]	NA
AfunF3_2	10202792	C	G	0.333333	0.179487	-0.153846	12.0192	downstream_gene_variant	c.*1538C>G		10202505	10204303	1799	+	AFUN007717	CYP325H1	Cytochrome P450 [Source:UniProtKB/TrEMBL;Acc:A0A182RN86]	NA
AfunF3_2	10202792	C	G	0.333333	0.179487	-0.153846	12.0192	downstream_gene_variant	c.*3099G>C		10202505	10204303	1799	+	AFUN007717	CYP325H1	Cytochrome P450 [Source:UniProtKB/TrEMBL;Acc:A0A182RN86]	NA
AfunF3_2	10202878	T	C	0.435644	0.292929	-0.142714	12.0193	synonymous_variant	c.276T>C	p.Leu92Leu	10202505	10204303	1799	+	AFUN007717	CYP325H1	Cytochrome P450 [Source:UniProtKB/TrEMBL;Acc:A0A182RN86]	NA
AfunF3_2	10202878	T	C	0.435644	0.292929	-0.142714	12.0193	downstream_gene_variant	c.*1624T>C		10202505	10204303	1799	+	AFUN007717	CYP325H1	Cytochrome P450 [Source:UniProtKB/TrEMBL;Acc:A0A182RN86]	NA
AfunF3_2	10202878	T	C	0.435644	0.292929	-0.142714	12.0193	downstream_gene_variant	c.*3013A>G		10202505	10204303	1799	+	AFUN007717	CYP325H1	Cytochrome P450 [Source:UniProtKB/TrEMBL;Acc:A0A182RN86]	NA
AfunF3_2	1020304	T	A	0.435897	0.239437	-0.196461	4.90213	downstream_gene_variant	c.*2999T>A		1019388	1020391	1004	-	AFUN004162	NA	Protein sleepless [Source:UniProtKB/TrEMBL;Acc:A0A182RD91]	NA
AfunF3_2	1020304	T	A	0.435897	0.239437	-0.196461	4.90213	missense_variant	c.5A>T	p.Asn2Ile	1019388	1020391	1004	-	AFUN004162	NA	Protein sleepless [Source:UniProtKB/TrEMBL;Acc:A0A182RD91]	NA
AfunF3_2	1020304	T	A	0.435897	0.239437	-0.196461	4.90213	upstream_gene_variant	c.-1311T>A		1019388	1020391	1004	-	AFUN004162	NA	Protein sleepless [Source:UniProtKB/TrEMBL;Acc:A0A182RD91]	NA
AfunF3_2	1020304	T	A	0.435897	0.239437	-0.196461	4.90213	upstream_gene_variant	c.-1463A>T		1019388	1020391	1004	-	AFUN004162	NA	Protein sleepless [Source:UniProtKB/TrEMBL;Acc:A0A182RD91]	NA
AfunF3_2	1020304	T	A	0.435897	0.239437	-0.196461	4.90213	downstream_gene_variant	c.*4554T>A		1019388	1020391	1004	-	AFUN004162	NA	Protein sleepless [Source:UniProtKB/TrEMBL;Acc:A0A182RD91]	NA
AfunF3_2	10203070	C	T	0.417323	0.269231	-0.148092	12.0193	synonymous_variant	c.468C>T	p.Asn156Asn	10202505	10204303	1799	+	AFUN007717	CYP325H1	Cytochrome P450 [Source:UniProtKB/TrEMBL;Acc:A0A182RN86]	NA
AfunF3_2	10203070	C	T	0.417323	0.269231	-0.148092	12.0193	downstream_gene_variant	c.*2821G>A		10202505	10204303	1799	+	AFUN007717	CYP325H1	Cytochrome P450 [Source:UniProtKB/TrEMBL;Acc:A0A182RN86]	NA
AfunF3_2	10203070	C	T	0.417323	0.269231	-0.148092	12.0193	downstream_gene_variant	c.*1816C>T		10202505	10204303	1799	+	AFUN007717	CYP325H1	Cytochrome P450 [Source:UniProtKB/TrEMBL;Acc:A0A182RN86]	NA
AfunF3_2	10203210	C	T	0.852174	0.555556	-0.296618	12.0193	downstream_gene_variant	c.*2681G>A		10202505	10204303	1799	+	AFUN007717	CYP325H1	Cytochrome P450 [Source:UniProtKB/TrEMBL;Acc:A0A182RN86]	NA
AfunF3_2	10203210	C	T	0.852174	0.555556	-0.296618	12.0193	downstream_gene_variant	c.*1956C>T		10202505	10204303	1799	+	AFUN007717	CYP325H1	Cytochrome P450 [Source:UniProtKB/TrEMBL;Acc:A0A182RN86]	NA
AfunF3_2	10203210	C	T	0.852174	0.555556	-0.296618	12.0193	missense_variant	c.608C>T	p.Ala203Val	10202505	10204303	1799	+	AFUN007717	CYP325H1	Cytochrome P450 [Source:UniProtKB/TrEMBL;Acc:A0A182RN86]	NA
AfunF3_2	10203344	G	A	0.857143	0.518182	-0.338961	12.0194	downstream_gene_variant	c.*2547C>T		10202505	10204303	1799	+	AFUN007717	CYP325H1	Cytochrome P450 [Source:UniProtKB/TrEMBL;Acc:A0A182RN86]	NA
AfunF3_2	10203344	G	A	0.857143	0.518182	-0.338961	12.0194	upstream_gene_variant	c.-5068G>A		10202505	10204303	1799	+	AFUN007717	CYP325H1	Cytochrome P450 [Source:UniProtKB/TrEMBL;Acc:A0A182RN86]	NA
AfunF3_2	10203344	G	A	0.857143	0.518182	-0.338961	12.0194	missense_variant	c.685G>A	p.Ala229Thr	10202505	10204303	1799	+	AFUN007717	CYP325H1	Cytochrome P450 [Source:UniProtKB/TrEMBL;Acc:A0A182RN86]	NA
AfunF3_2	10203344	G	A	0.857143	0.518182	-0.338961	12.0194	downstream_gene_variant	c.*2090G>A		10202505	10204303	1799	+	AFUN007717	CYP325H1	Cytochrome P450 [Source:UniProtKB/TrEMBL;Acc:A0A182RN86]	NA
AfunF3_2	10203484	G	C	0.883929	0.494737	-0.389192	12.0194	downstream_gene_variant	c.*2407C>G		10202505	10204303	1799	+	AFUN007717	CYP325H1	Cytochrome P450 [Source:UniProtKB/TrEMBL;Acc:A0A182RN86]	NA
AfunF3_2	10203484	G	C	0.883929	0.494737	-0.389192	12.0194	downstream_gene_variant	c.*2230G>C		10202505	10204303	1799	+	AFUN007717	CYP325H1	Cytochrome P450 [Source:UniProtKB/TrEMBL;Acc:A0A182RN86]	NA
AfunF3_2	10203484	G	C	0.883929	0.494737	-0.389192	12.0194	missense_variant	c.758G>C	p.Gly253Ala	10202505	10204303	1799	+	AFUN007717	CYP325H1	Cytochrome P450 [Source:UniProtKB/TrEMBL;Acc:A0A182RN86]	NA
AfunF3_2	10203484	G	C	0.883929	0.494737	-0.389192	12.0194	upstream_gene_variant	c.-4928G>C		10202505	10204303	1799	+	AFUN007717	CYP325H1	Cytochrome P450 [Source:UniProtKB/TrEMBL;Acc:A0A182RN86]	NA
AfunF3_2	10203548	G	A	0.469565	0.297872	-0.171693	12.0194	downstream_gene_variant	c.*2343C>T		10202505	10204303	1799	+	AFUN007717	CYP325H1	Cytochrome P450 [Source:UniProtKB/TrEMBL;Acc:A0A182RN86]	NA
AfunF3_2	10203548	G	A	0.469565	0.297872	-0.171693	12.0194	upstream_gene_variant	c.-4864G>A		10202505	10204303	1799	+	AFUN007717	CYP325H1	Cytochrome P450 [Source:UniProtKB/TrEMBL;Acc:A0A182RN86]	NA
AfunF3_2	10203548	G	A	0.469565	0.297872	-0.171693	12.0194	downstream_gene_variant	c.*2294G>A		10202505	10204303	1799	+	AFUN007717	CYP325H1	Cytochrome P450 [Source:UniProtKB/TrEMBL;Acc:A0A182RN86]	NA
AfunF3_2	10203548	G	A	0.469565	0.297872	-0.171693	12.0194	synonymous_variant	c.822G>A	p.Glu274Glu	10202505	10204303	1799	+	AFUN007717	CYP325H1	Cytochrome P450 [Source:UniProtKB/TrEMBL;Acc:A0A182RN86]	NA
AfunF3_2	10203788	T	G	0.403361	0.352273	-0.0510886	12.0195	upstream_gene_variant	c.-4624T>G		10202505	10204303	1799	+	AFUN007717	CYP325H1	Cytochrome P450 [Source:UniProtKB/TrEMBL;Acc:A0A182RN86]	NA
AfunF3_2	10203788	T	G	0.403361	0.352273	-0.0510886	12.0195	downstream_gene_variant	c.*2103A>C		10202505	10204303	1799	+	AFUN007717	CYP325H1	Cytochrome P450 [Source:UniProtKB/TrEMBL;Acc:A0A182RN86]	NA
AfunF3_2	10203788	T	G	0.403361	0.352273	-0.0510886	12.0195	missense_variant	c.1062T>G	p.Asp354Glu	10202505	10204303	1799	+	AFUN007717	CYP325H1	Cytochrome P450 [Source:UniProtKB/TrEMBL;Acc:A0A182RN86]	NA
AfunF3_2	10203788	T	G	0.403361	0.352273	-0.0510886	12.0195	downstream_gene_variant	c.*2534T>G		10202505	10204303	1799	+	AFUN007717	CYP325H1	Cytochrome P450 [Source:UniProtKB/TrEMBL;Acc:A0A182RN86]	NA
AfunF3_2	10203971	T	A	0.824818	0.597938	-0.226879	12.0195	upstream_gene_variant	c.-4441T>A		10202505	10204303	1799	+	AFUN007717	CYP325H1	Cytochrome P450 [Source:UniProtKB/TrEMBL;Acc:A0A182RN86]	NA
AfunF3_2	10203971	T	A	0.824818	0.597938	-0.226879	12.0195	downstream_gene_variant	c.*1920A>T		10202505	10204303	1799	+	AFUN007717	CYP325H1	Cytochrome P450 [Source:UniProtKB/TrEMBL;Acc:A0A182RN86]	NA
AfunF3_2	10203971	T	A	0.824818	0.597938	-0.226879	12.0195	synonymous_variant	c.1245T>A	p.Pro415Pro	10202505	10204303	1799	+	AFUN007717	CYP325H1	Cytochrome P450 [Source:UniProtKB/TrEMBL;Acc:A0A182RN86]	NA
AfunF3_2	10203971	T	A	0.824818	0.597938	-0.226879	12.0195	downstream_gene_variant	c.*2717T>A		10202505	10204303	1799	+	AFUN007717	CYP325H1	Cytochrome P450 [Source:UniProtKB/TrEMBL;Acc:A0A182RN86]	NA
AfunF3_2	10204127	T	C	0.336	0.3	-0.036	12.0196	synonymous_variant	c.1401T>C	p.Arg467Arg	10202505	10204303	1799	+	AFUN007717	CYP325H1	Cytochrome P450 [Source:UniProtKB/TrEMBL;Acc:A0A182RN86]	NA
AfunF3_2	10204127	T	C	0.336	0.3	-0.036	12.0196	upstream_gene_variant	c.-4285T>C		10202505	10204303	1799	+	AFUN007717	CYP325H1	Cytochrome P450 [Source:UniProtKB/TrEMBL;Acc:A0A182RN86]	NA
AfunF3_2	10204127	T	C	0.336	0.3	-0.036	12.0196	downstream_gene_variant	c.*1764A>G		10202505	10204303	1799	+	AFUN007717	CYP325H1	Cytochrome P450 [Source:UniProtKB/TrEMBL;Acc:A0A182RN86]	NA
AfunF3_2	10204127	T	C	0.336	0.3	-0.036	12.0196	downstream_gene_variant	c.*2873T>C		10202505	10204303	1799	+	AFUN007717	CYP325H1	Cytochrome P450 [Source:UniProtKB/TrEMBL;Acc:A0A182RN86]	NA
AfunF3_2	10204251	G	A	0.396552	0.183908	-0.212644	12.0196	downstream_gene_variant	c.*1640C>T		10202505	10204303	1799	+	AFUN007717	CYP325H1	Cytochrome P450 [Source:UniProtKB/TrEMBL;Acc:A0A182RN86]	NA
AfunF3_2	10204251	G	A	0.396552	0.183908	-0.212644	12.0196	downstream_gene_variant	c.*2997G>A		10202505	10204303	1799	+	AFUN007717	CYP325H1	Cytochrome P450 [Source:UniProtKB/TrEMBL;Acc:A0A182RN86]	NA
AfunF3_2	10204251	G	A	0.396552	0.183908	-0.212644	12.0196	missense_variant	c.1525G>A	p.Val509Met	10202505	10204303	1799	+	AFUN007717	CYP325H1	Cytochrome P450 [Source:UniProtKB/TrEMBL;Acc:A0A182RN86]	NA
AfunF3_2	10204251	G	A	0.396552	0.183908	-0.212644	12.0196	upstream_gene_variant	c.-4161G>A		10202505	10204303	1799	+	AFUN007717	CYP325H1	Cytochrome P450 [Source:UniProtKB/TrEMBL;Acc:A0A182RN86]	NA
AfunF3_2	10205305	G	C	0.680556	0.344262	-0.336293	12.0199	downstream_gene_variant	c.*1028G>C		10205162	10207993	2832	-	AFUN007716	NA	Dynein regulatory complex protein 9 [Source:UniProtKB/TrEMBL;Acc:A0A182RN85]	NA
AfunF3_2	10205305	G	C	0.680556	0.344262	-0.336293	12.0199	downstream_gene_variant	c.*4051G>C		10205162	10207993	2832	-	AFUN007716	NA	Dynein regulatory complex protein 9 [Source:UniProtKB/TrEMBL;Acc:A0A182RN85]	NA
AfunF3_2	10205305	G	C	0.680556	0.344262	-0.336293	12.0199	upstream_gene_variant	c.-3107G>C		10205162	10207993	2832	-	AFUN007716	NA	Dynein regulatory complex protein 9 [Source:UniProtKB/TrEMBL;Acc:A0A182RN85]	NA
AfunF3_2	10205305	G	C	0.680556	0.344262	-0.336293	12.0199	3_prime_UTR_variant	c.*586C>G		10205162	10207993	2832	-	AFUN007716	NA	Dynein regulatory complex protein 9 [Source:UniProtKB/TrEMBL;Acc:A0A182RN85]	NA
AfunF3_2	10205408	T	C	0.531915	0.28	-0.251915	12.0199	downstream_gene_variant	c.*4154T>C		10205162	10207993	2832	-	AFUN007716	NA	Dynein regulatory complex protein 9 [Source:UniProtKB/TrEMBL;Acc:A0A182RN85]	NA
AfunF3_2	10205408	T	C	0.531915	0.28	-0.251915	12.0199	downstream_gene_variant	c.*1131T>C		10205162	10207993	2832	-	AFUN007716	NA	Dynein regulatory complex protein 9 [Source:UniProtKB/TrEMBL;Acc:A0A182RN85]	NA
AfunF3_2	10205408	T	C	0.531915	0.28	-0.251915	12.0199	upstream_gene_variant	c.-3004T>C		10205162	10207993	2832	-	AFUN007716	NA	Dynein regulatory complex protein 9 [Source:UniProtKB/TrEMBL;Acc:A0A182RN85]	NA
AfunF3_2	10205408	T	C	0.531915	0.28	-0.251915	12.0199	3_prime_UTR_variant	c.*483A>G		10205162	10207993	2832	-	AFUN007716	NA	Dynein regulatory complex protein 9 [Source:UniProtKB/TrEMBL;Acc:A0A182RN85]	NA
AfunF3_2	10205483	T	A	0.459677	0.295918	-0.163759	12.0199	upstream_gene_variant	c.-2929T>A		10205162	10207993	2832	-	AFUN007716	NA	Dynein regulatory complex protein 9 [Source:UniProtKB/TrEMBL;Acc:A0A182RN85]	NA
AfunF3_2	10205483	T	A	0.459677	0.295918	-0.163759	12.0199	downstream_gene_variant	c.*4229T>A		10205162	10207993	2832	-	AFUN007716	NA	Dynein regulatory complex protein 9 [Source:UniProtKB/TrEMBL;Acc:A0A182RN85]	NA
AfunF3_2	10205483	T	A	0.459677	0.295918	-0.163759	12.0199	3_prime_UTR_variant	c.*408A>T		10205162	10207993	2832	-	AFUN007716	NA	Dynein regulatory complex protein 9 [Source:UniProtKB/TrEMBL;Acc:A0A182RN85]	NA
AfunF3_2	10205483	T	A	0.459677	0.295918	-0.163759	12.0199	downstream_gene_variant	c.*1206T>A		10205162	10207993	2832	-	AFUN007716	NA	Dynein regulatory complex protein 9 [Source:UniProtKB/TrEMBL;Acc:A0A182RN85]	NA
AfunF3_2	10205711	G	A	0.769231	0.368421	-0.40081	12.02	downstream_gene_variant	c.*4457G>A		10205162	10207993	2832	-	AFUN007716	NA	Dynein regulatory complex protein 9 [Source:UniProtKB/TrEMBL;Acc:A0A182RN85]	NA
AfunF3_2	10205711	G	A	0.769231	0.368421	-0.40081	12.02	downstream_gene_variant	c.*1434G>A		10205162	10207993	2832	-	AFUN007716	NA	Dynein regulatory complex protein 9 [Source:UniProtKB/TrEMBL;Acc:A0A182RN85]	NA
AfunF3_2	10205711	G	A	0.769231	0.368421	-0.40081	12.02	3_prime_UTR_variant	c.*180C>T		10205162	10207993	2832	-	AFUN007716	NA	Dynein regulatory complex protein 9 [Source:UniProtKB/TrEMBL;Acc:A0A182RN85]	NA
AfunF3_2	10205711	G	A	0.769231	0.368421	-0.40081	12.02	upstream_gene_variant	c.-2701G>A		10205162	10207993	2832	-	AFUN007716	NA	Dynein regulatory complex protein 9 [Source:UniProtKB/TrEMBL;Acc:A0A182RN85]	NA
AfunF3_2	10205838	A	G	0.733333	0.333333	-0.4	12.02	upstream_gene_variant	c.-2574A>G		10205162	10207993	2832	-	AFUN007716	NA	Dynein regulatory complex protein 9 [Source:UniProtKB/TrEMBL;Acc:A0A182RN85]	NA
AfunF3_2	10205838	A	G	0.733333	0.333333	-0.4	12.02	downstream_gene_variant	c.*5071T>C		10205162	10207993	2832	-	AFUN007716	NA	Dynein regulatory complex protein 9 [Source:UniProtKB/TrEMBL;Acc:A0A182RN85]	NA
AfunF3_2	10205838	A	G	0.733333	0.333333	-0.4	12.02	downstream_gene_variant	c.*4584A>G		10205162	10207993	2832	-	AFUN007716	NA	Dynein regulatory complex protein 9 [Source:UniProtKB/TrEMBL;Acc:A0A182RN85]	NA
AfunF3_2	10205838	A	G	0.733333	0.333333	-0.4	12.02	downstream_gene_variant	c.*1561A>G		10205162	10207993	2832	-	AFUN007716	NA	Dynein regulatory complex protein 9 [Source:UniProtKB/TrEMBL;Acc:A0A182RN85]	NA
AfunF3_2	10205838	A	G	0.733333	0.333333	-0.4	12.02	3_prime_UTR_variant	c.*53T>C		10205162	10207993	2832	-	AFUN007716	NA	Dynein regulatory complex protein 9 [Source:UniProtKB/TrEMBL;Acc:A0A182RN85]	NA
AfunF3_2	10206179	C	T	0.724138	0.4	-0.324138	12.0201	upstream_gene_variant	c.-2233C>T		10205162	10207993	2832	-	AFUN007716	NA	Dynein regulatory complex protein 9 [Source:UniProtKB/TrEMBL;Acc:A0A182RN85]	NA
AfunF3_2	10206179	C	T	0.724138	0.4	-0.324138	12.0201	downstream_gene_variant	c.*4925C>T		10205162	10207993	2832	-	AFUN007716	NA	Dynein regulatory complex protein 9 [Source:UniProtKB/TrEMBL;Acc:A0A182RN85]	NA
AfunF3_2	10206179	C	T	0.724138	0.4	-0.324138	12.0201	downstream_gene_variant	c.*1902C>T		10205162	10207993	2832	-	AFUN007716	NA	Dynein regulatory complex protein 9 [Source:UniProtKB/TrEMBL;Acc:A0A182RN85]	NA
AfunF3_2	10206179	C	T	0.724138	0.4	-0.324138	12.0201	synonymous_variant	c.852G>A	p.Ala284Ala	10205162	10207993	2832	-	AFUN007716	NA	Dynein regulatory complex protein 9 [Source:UniProtKB/TrEMBL;Acc:A0A182RN85]	NA
AfunF3_2	10206179	C	T	0.724138	0.4	-0.324138	12.0201	downstream_gene_variant	c.*4730G>A		10205162	10207993	2832	-	AFUN007716	NA	Dynein regulatory complex protein 9 [Source:UniProtKB/TrEMBL;Acc:A0A182RN85]	NA
AfunF3_2	10206561	G	A	0.347826	0.242424	-0.105402	12.0202	upstream_gene_variant	c.-1851G>A		10205162	10207993	2832	-	AFUN007716	NA	Dynein regulatory complex protein 9 [Source:UniProtKB/TrEMBL;Acc:A0A182RN85]	NA
AfunF3_2	10206561	G	A	0.347826	0.242424	-0.105402	12.0202	synonymous_variant	c.570C>T	p.Asp190Asp	10205162	10207993	2832	-	AFUN007716	NA	Dynein regulatory complex protein 9 [Source:UniProtKB/TrEMBL;Acc:A0A182RN85]	NA
AfunF3_2	10206561	G	A	0.347826	0.242424	-0.105402	12.0202	downstream_gene_variant	c.*2284G>A		10205162	10207993	2832	-	AFUN007716	NA	Dynein regulatory complex protein 9 [Source:UniProtKB/TrEMBL;Acc:A0A182RN85]	NA
AfunF3_2	10206561	G	A	0.347826	0.242424	-0.105402	12.0202	downstream_gene_variant	c.*4348C>T		10205162	10207993	2832	-	AFUN007716	NA	Dynein regulatory complex protein 9 [Source:UniProtKB/TrEMBL;Acc:A0A182RN85]	NA
AfunF3_2	10206626	G	T	0.363636	0.316832	-0.0468047	12.0202	upstream_gene_variant	c.-1786G>T		10205162	10207993	2832	-	AFUN007716	NA	Dynein regulatory complex protein 9 [Source:UniProtKB/TrEMBL;Acc:A0A182RN85]	NA
AfunF3_2	10206626	G	T	0.363636	0.316832	-0.0468047	12.0202	missense_variant	c.505C>A	p.Leu169Ile	10205162	10207993	2832	-	AFUN007716	NA	Dynein regulatory complex protein 9 [Source:UniProtKB/TrEMBL;Acc:A0A182RN85]	NA
AfunF3_2	10206626	G	T	0.363636	0.316832	-0.0468047	12.0202	downstream_gene_variant	c.*4283C>A		10205162	10207993	2832	-	AFUN007716	NA	Dynein regulatory complex protein 9 [Source:UniProtKB/TrEMBL;Acc:A0A182RN85]	NA
AfunF3_2	10206626	G	T	0.363636	0.316832	-0.0468047	12.0202	downstream_gene_variant	c.*2349G>T		10205162	10207993	2832	-	AFUN007716	NA	Dynein regulatory complex protein 9 [Source:UniProtKB/TrEMBL;Acc:A0A182RN85]	NA
AfunF3_2	10206786	G	T	0.703704	0.323944	-0.37976	12.0202	downstream_gene_variant	c.*4123C>A		10205162	10207993	2832	-	AFUN007716	NA	Dynein regulatory complex protein 9 [Source:UniProtKB/TrEMBL;Acc:A0A182RN85]	NA
AfunF3_2	10206786	G	T	0.703704	0.323944	-0.37976	12.0202	downstream_gene_variant	c.*2509G>T		10205162	10207993	2832	-	AFUN007716	NA	Dynein regulatory complex protein 9 [Source:UniProtKB/TrEMBL;Acc:A0A182RN85]	NA
AfunF3_2	10206786	G	T	0.703704	0.323944	-0.37976	12.0202	splice_region_variant&intron_variant	c.348-3C>A		10205162	10207993	2832	-	AFUN007716	NA	Dynein regulatory complex protein 9 [Source:UniProtKB/TrEMBL;Acc:A0A182RN85]	NA
AfunF3_2	10206786	G	T	0.703704	0.323944	-0.37976	12.0202	upstream_gene_variant	c.-1626G>T		10205162	10207993	2832	-	AFUN007716	NA	Dynein regulatory complex protein 9 [Source:UniProtKB/TrEMBL;Acc:A0A182RN85]	NA
AfunF3_2	10207273	A	G	0.742424	0.365854	-0.376571	12.0204	5_prime_UTR_variant	c.-2T>C		10205162	10207993	2832	-	AFUN007716	NA	Dynein regulatory complex protein 9 [Source:UniProtKB/TrEMBL;Acc:A0A182RN85]	NA
AfunF3_2	10207273	A	G	0.742424	0.365854	-0.376571	12.0204	downstream_gene_variant	c.*2996A>G		10205162	10207993	2832	-	AFUN007716	NA	Dynein regulatory complex protein 9 [Source:UniProtKB/TrEMBL;Acc:A0A182RN85]	NA
AfunF3_2	10207273	A	G	0.742424	0.365854	-0.376571	12.0204	upstream_gene_variant	c.-1139A>G		10205162	10207993	2832	-	AFUN007716	NA	Dynein regulatory complex protein 9 [Source:UniProtKB/TrEMBL;Acc:A0A182RN85]	NA
AfunF3_2	10207273	A	G	0.742424	0.365854	-0.376571	12.0204	downstream_gene_variant	c.*3636T>C		10205162	10207993	2832	-	AFUN007716	NA	Dynein regulatory complex protein 9 [Source:UniProtKB/TrEMBL;Acc:A0A182RN85]	NA
AfunF3_2	10207478	T	C	0.743243	0.333333	-0.40991	12.0204	5_prime_UTR_variant	c.-207A>G		10205162	10207993	2832	-	AFUN007716	NA	Dynein regulatory complex protein 9 [Source:UniProtKB/TrEMBL;Acc:A0A182RN85]	NA
AfunF3_2	10207478	T	C	0.743243	0.333333	-0.40991	12.0204	downstream_gene_variant	c.*3201T>C		10205162	10207993	2832	-	AFUN007716	NA	Dynein regulatory complex protein 9 [Source:UniProtKB/TrEMBL;Acc:A0A182RN85]	NA
AfunF3_2	10207478	T	C	0.743243	0.333333	-0.40991	12.0204	upstream_gene_variant	c.-934T>C		10205162	10207993	2832	-	AFUN007716	NA	Dynein regulatory complex protein 9 [Source:UniProtKB/TrEMBL;Acc:A0A182RN85]	NA
AfunF3_2	10207478	T	C	0.743243	0.333333	-0.40991	12.0204	downstream_gene_variant	c.*3431A>G		10205162	10207993	2832	-	AFUN007716	NA	Dynein regulatory complex protein 9 [Source:UniProtKB/TrEMBL;Acc:A0A182RN85]	NA
AfunF3_2	10207530	C	G	0.714286	0.407895	-0.306391	12.0204	downstream_gene_variant	c.*3253C>G		10205162	10207993	2832	-	AFUN007716	NA	Dynein regulatory complex protein 9 [Source:UniProtKB/TrEMBL;Acc:A0A182RN85]	NA
AfunF3_2	10207530	C	G	0.714286	0.407895	-0.306391	12.0204	upstream_gene_variant	c.-882C>G		10205162	10207993	2832	-	AFUN007716	NA	Dynein regulatory complex protein 9 [Source:UniProtKB/TrEMBL;Acc:A0A182RN85]	NA
AfunF3_2	10207530	C	G	0.714286	0.407895	-0.306391	12.0204	downstream_gene_variant	c.*3379G>C		10205162	10207993	2832	-	AFUN007716	NA	Dynein regulatory complex protein 9 [Source:UniProtKB/TrEMBL;Acc:A0A182RN85]	NA
AfunF3_2	10207530	C	G	0.714286	0.407895	-0.306391	12.0204	5_prime_UTR_variant	c.-259G>C		10205162	10207993	2832	-	AFUN007716	NA	Dynein regulatory complex protein 9 [Source:UniProtKB/TrEMBL;Acc:A0A182RN85]	NA
AfunF3_2	10207630	A	G	0.753623	0.35	-0.403623	12.0204	downstream_gene_variant	c.*3279T>C		10205162	10207993	2832	-	AFUN007716	NA	Dynein regulatory complex protein 9 [Source:UniProtKB/TrEMBL;Acc:A0A182RN85]	NA
AfunF3_2	10207630	A	G	0.753623	0.35	-0.403623	12.0204	upstream_gene_variant	c.-782A>G		10205162	10207993	2832	-	AFUN007716	NA	Dynein regulatory complex protein 9 [Source:UniProtKB/TrEMBL;Acc:A0A182RN85]	NA
AfunF3_2	10207630	A	G	0.753623	0.35	-0.403623	12.0204	5_prime_UTR_variant	c.-359T>C		10205162	10207993	2832	-	AFUN007716	NA	Dynein regulatory complex protein 9 [Source:UniProtKB/TrEMBL;Acc:A0A182RN85]	NA
AfunF3_2	10207630	A	G	0.753623	0.35	-0.403623	12.0204	downstream_gene_variant	c.*3353A>G		10205162	10207993	2832	-	AFUN007716	NA	Dynein regulatory complex protein 9 [Source:UniProtKB/TrEMBL;Acc:A0A182RN85]	NA
AfunF3_2	10207833	A	G	0.72973	0.328571	-0.401158	12.0205	downstream_gene_variant	c.*3076T>C		10205162	10207993	2832	-	AFUN007716	NA	Dynein regulatory complex protein 9 [Source:UniProtKB/TrEMBL;Acc:A0A182RN85]	NA
AfunF3_2	10207833	A	G	0.72973	0.328571	-0.401158	12.0205	5_prime_UTR_variant	c.-485T>C		10205162	10207993	2832	-	AFUN007716	NA	Dynein regulatory complex protein 9 [Source:UniProtKB/TrEMBL;Acc:A0A182RN85]	NA
AfunF3_2	10207833	A	G	0.72973	0.328571	-0.401158	12.0205	downstream_gene_variant	c.*3556A>G		10205162	10207993	2832	-	AFUN007716	NA	Dynein regulatory complex protein 9 [Source:UniProtKB/TrEMBL;Acc:A0A182RN85]	NA
AfunF3_2	10207833	A	G	0.72973	0.328571	-0.401158	12.0205	upstream_gene_variant	c.-579A>G		10205162	10207993	2832	-	AFUN007716	NA	Dynein regulatory complex protein 9 [Source:UniProtKB/TrEMBL;Acc:A0A182RN85]	NA
AfunF3_2	10208675	G	C	0.716418	0.297297	-0.419121	12.0207	downstream_gene_variant	c.*4398G>C		10208242	10210648	2407	+	AFUN007715	NA	protein phosphatase PTC7 homolog fig [Source:Projected from Anopheles gambiae (AGAP002141) VB Community Annotation]	NA
AfunF3_2	10208675	G	C	0.716418	0.297297	-0.419121	12.0207	intron_variant	c.215-37G>C		10208242	10210648	2407	+	AFUN007715	NA	protein phosphatase PTC7 homolog fig [Source:Projected from Anopheles gambiae (AGAP002141) VB Community Annotation]	NA
AfunF3_2	10208675	G	C	0.716418	0.297297	-0.419121	12.0207	upstream_gene_variant	c.-1327C>G		10208242	10210648	2407	+	AFUN007715	NA	protein phosphatase PTC7 homolog fig [Source:Projected from Anopheles gambiae (AGAP002141) VB Community Annotation]	NA
AfunF3_2	10208675	G	C	0.716418	0.297297	-0.419121	12.0207	downstream_gene_variant	c.*2234C>G		10208242	10210648	2407	+	AFUN007715	NA	protein phosphatase PTC7 homolog fig [Source:Projected from Anopheles gambiae (AGAP002141) VB Community Annotation]	NA
AfunF3_2	10208898	G	A	0.716049	0.424658	-0.291392	12.0208	downstream_gene_variant	c.*2011C>T		10208242	10210648	2407	+	AFUN007715	NA	protein phosphatase PTC7 homolog fig [Source:Projected from Anopheles gambiae (AGAP002141) VB Community Annotation]	NA
AfunF3_2	10208898	G	A	0.716049	0.424658	-0.291392	12.0208	downstream_gene_variant	c.*4621G>A		10208242	10210648	2407	+	AFUN007715	NA	protein phosphatase PTC7 homolog fig [Source:Projected from Anopheles gambiae (AGAP002141) VB Community Annotation]	NA
AfunF3_2	10208898	G	A	0.716049	0.424658	-0.291392	12.0208	upstream_gene_variant	c.-1550C>T		10208242	10210648	2407	+	AFUN007715	NA	protein phosphatase PTC7 homolog fig [Source:Projected from Anopheles gambiae (AGAP002141) VB Community Annotation]	NA
AfunF3_2	10208898	G	A	0.716049	0.424658	-0.291392	12.0208	splice_region_variant&intron_variant	c.394+7G>A		10208242	10210648	2407	+	AFUN007715	NA	protein phosphatase PTC7 homolog fig [Source:Projected from Anopheles gambiae (AGAP002141) VB Community Annotation]	NA
AfunF3_2	10209700	T	A	0.586207	0.315068	-0.271138	12.021	upstream_gene_variant	c.-2352A>T		10208242	10210648	2407	+	AFUN007715	NA	protein phosphatase PTC7 homolog fig [Source:Projected from Anopheles gambiae (AGAP002141) VB Community Annotation]	NA
AfunF3_2	10209700	T	A	0.586207	0.315068	-0.271138	12.021	downstream_gene_variant	c.*4608A>T		10208242	10210648	2407	+	AFUN007715	NA	protein phosphatase PTC7 homolog fig [Source:Projected from Anopheles gambiae (AGAP002141) VB Community Annotation]	NA
AfunF3_2	10209700	T	A	0.586207	0.315068	-0.271138	12.021	intron_variant	c.708+203T>A		10208242	10210648	2407	+	AFUN007715	NA	protein phosphatase PTC7 homolog fig [Source:Projected from Anopheles gambiae (AGAP002141) VB Community Annotation]	NA
AfunF3_2	10209700	T	A	0.586207	0.315068	-0.271138	12.021	downstream_gene_variant	c.*1209A>T		10208242	10210648	2407	+	AFUN007715	NA	protein phosphatase PTC7 homolog fig [Source:Projected from Anopheles gambiae (AGAP002141) VB Community Annotation]	NA
AfunF3_2	10209894	T	C	0.637931	0.236364	-0.401567	12.0211	intron_variant	c.709-103T>C		10208242	10210648	2407	+	AFUN007715	NA	protein phosphatase PTC7 homolog fig [Source:Projected from Anopheles gambiae (AGAP002141) VB Community Annotation]	NA
AfunF3_2	10209894	T	C	0.637931	0.236364	-0.401567	12.0211	downstream_gene_variant	c.*4414A>G		10208242	10210648	2407	+	AFUN007715	NA	protein phosphatase PTC7 homolog fig [Source:Projected from Anopheles gambiae (AGAP002141) VB Community Annotation]	NA
AfunF3_2	10209894	T	C	0.637931	0.236364	-0.401567	12.0211	upstream_gene_variant	c.-2546A>G		10208242	10210648	2407	+	AFUN007715	NA	protein phosphatase PTC7 homolog fig [Source:Projected from Anopheles gambiae (AGAP002141) VB Community Annotation]	NA
AfunF3_2	10209894	T	C	0.637931	0.236364	-0.401567	12.0211	downstream_gene_variant	c.*1015A>G		10208242	10210648	2407	+	AFUN007715	NA	protein phosphatase PTC7 homolog fig [Source:Projected from Anopheles gambiae (AGAP002141) VB Community Annotation]	NA
AfunF3_2	10210323	A	G	0.712121	0.423077	-0.289044	12.0212	downstream_gene_variant	c.*3985T>C		10208242	10210648	2407	+	AFUN007715	NA	protein phosphatase PTC7 homolog fig [Source:Projected from Anopheles gambiae (AGAP002141) VB Community Annotation]	NA
AfunF3_2	10210323	A	G	0.712121	0.423077	-0.289044	12.0212	upstream_gene_variant	c.-2975T>C		10208242	10210648	2407	+	AFUN007715	NA	protein phosphatase PTC7 homolog fig [Source:Projected from Anopheles gambiae (AGAP002141) VB Community Annotation]	NA
AfunF3_2	10210323	A	G	0.712121	0.423077	-0.289044	12.0212	downstream_gene_variant	c.*586T>C		10208242	10210648	2407	+	AFUN007715	NA	protein phosphatase PTC7 homolog fig [Source:Projected from Anopheles gambiae (AGAP002141) VB Community Annotation]	NA
AfunF3_2	10210323	A	G	0.712121	0.423077	-0.289044	12.0212	3_prime_UTR_variant	c.*65A>G		10208242	10210648	2407	+	AFUN007715	NA	protein phosphatase PTC7 homolog fig [Source:Projected from Anopheles gambiae (AGAP002141) VB Community Annotation]	NA
AfunF3_2	10210726	A	G	0.676471	0.414634	-0.261836	12.0213	downstream_gene_variant	c.*3582T>C		10210718	10213994	3277	-	AFUN007714	NA	Protein kinase domain-containing protein [Source:UniProtKB/TrEMBL;Acc:A0A182RN83]	NA
AfunF3_2	10210726	A	G	0.676471	0.414634	-0.261836	12.0213	3_prime_UTR_variant	c.*183T>C		10210718	10213994	3277	-	AFUN007714	NA	Protein kinase domain-containing protein [Source:UniProtKB/TrEMBL;Acc:A0A182RN83]	NA
AfunF3_2	10210726	A	G	0.676471	0.414634	-0.261836	12.0213	upstream_gene_variant	c.-3378T>C		10210718	10213994	3277	-	AFUN007714	NA	Protein kinase domain-containing protein [Source:UniProtKB/TrEMBL;Acc:A0A182RN83]	NA
AfunF3_2	10210726	A	G	0.676471	0.414634	-0.261836	12.0213	downstream_gene_variant	c.*468A>G		10210718	10213994	3277	-	AFUN007714	NA	Protein kinase domain-containing protein [Source:UniProtKB/TrEMBL;Acc:A0A182RN83]	NA
AfunF3_2	10210797	A	G	0.707692	0.365079	-0.342613	12.0213	downstream_gene_variant	c.*539A>G		10210718	10213994	3277	-	AFUN007714	NA	Protein kinase domain-containing protein [Source:UniProtKB/TrEMBL;Acc:A0A182RN83]	NA
AfunF3_2	10210797	A	G	0.707692	0.365079	-0.342613	12.0213	downstream_gene_variant	c.*3511T>C		10210718	10213994	3277	-	AFUN007714	NA	Protein kinase domain-containing protein [Source:UniProtKB/TrEMBL;Acc:A0A182RN83]	NA
AfunF3_2	10210797	A	G	0.707692	0.365079	-0.342613	12.0213	upstream_gene_variant	c.-3449T>C		10210718	10213994	3277	-	AFUN007714	NA	Protein kinase domain-containing protein [Source:UniProtKB/TrEMBL;Acc:A0A182RN83]	NA
AfunF3_2	10210797	A	G	0.707692	0.365079	-0.342613	12.0213	3_prime_UTR_variant	c.*112T>C		10210718	10213994	3277	-	AFUN007714	NA	Protein kinase domain-containing protein [Source:UniProtKB/TrEMBL;Acc:A0A182RN83]	NA
AfunF3_2	10211197	T	C	0.28125	0.638889	0.357639	12.0214	upstream_gene_variant	c.-3849A>G		10210718	10213994	3277	-	AFUN007714	NA	Protein kinase domain-containing protein [Source:UniProtKB/TrEMBL;Acc:A0A182RN83]	NA
AfunF3_2	10211197	T	C	0.28125	0.638889	0.357639	12.0214	downstream_gene_variant	c.*3111A>G		10210718	10213994	3277	-	AFUN007714	NA	Protein kinase domain-containing protein [Source:UniProtKB/TrEMBL;Acc:A0A182RN83]	NA
AfunF3_2	10211197	T	C	0.28125	0.638889	0.357639	12.0214	synonymous_variant	c.2148A>G	p.Gln716Gln	10210718	10213994	3277	-	AFUN007714	NA	Protein kinase domain-containing protein [Source:UniProtKB/TrEMBL;Acc:A0A182RN83]	NA
AfunF3_2	10211197	T	C	0.28125	0.638889	0.357639	12.0214	downstream_gene_variant	c.*939T>C		10210718	10213994	3277	-	AFUN007714	NA	Protein kinase domain-containing protein [Source:UniProtKB/TrEMBL;Acc:A0A182RN83]	NA
AfunF3_2	10211549	T	C	0.256757	0.731343	0.474587	12.0215	synonymous_variant	c.1872A>G	p.Ser624Ser	10210718	10213994	3277	-	AFUN007714	NA	Protein kinase domain-containing protein [Source:UniProtKB/TrEMBL;Acc:A0A182RN83]	NA
AfunF3_2	10211549	T	C	0.256757	0.731343	0.474587	12.0215	downstream_gene_variant	c.*2759A>G		10210718	10213994	3277	-	AFUN007714	NA	Protein kinase domain-containing protein [Source:UniProtKB/TrEMBL;Acc:A0A182RN83]	NA
AfunF3_2	10211549	T	C	0.256757	0.731343	0.474587	12.0215	upstream_gene_variant	c.-4201A>G		10210718	10213994	3277	-	AFUN007714	NA	Protein kinase domain-containing protein [Source:UniProtKB/TrEMBL;Acc:A0A182RN83]	NA
AfunF3_2	10211549	T	C	0.256757	0.731343	0.474587	12.0215	downstream_gene_variant	c.*1291T>C		10210718	10213994	3277	-	AFUN007714	NA	Protein kinase domain-containing protein [Source:UniProtKB/TrEMBL;Acc:A0A182RN83]	NA
AfunF3_2	10211876	G	A	0.658824	0.341463	-0.31736	12.0215	downstream_gene_variant	c.*1618G>A		10210718	10213994	3277	-	AFUN007714	NA	Protein kinase domain-containing protein [Source:UniProtKB/TrEMBL;Acc:A0A182RN83]	NA
AfunF3_2	10211876	G	A	0.658824	0.341463	-0.31736	12.0215	upstream_gene_variant	c.-4528C>T		10210718	10213994	3277	-	AFUN007714	NA	Protein kinase domain-containing protein [Source:UniProtKB/TrEMBL;Acc:A0A182RN83]	NA
AfunF3_2	10211876	G	A	0.658824	0.341463	-0.31736	12.0215	downstream_gene_variant	c.*2432C>T		10210718	10213994	3277	-	AFUN007714	NA	Protein kinase domain-containing protein [Source:UniProtKB/TrEMBL;Acc:A0A182RN83]	NA
AfunF3_2	10211876	G	A	0.658824	0.341463	-0.31736	12.0215	synonymous_variant	c.1611C>T	p.Ile537Ile	10210718	10213994	3277	-	AFUN007714	NA	Protein kinase domain-containing protein [Source:UniProtKB/TrEMBL;Acc:A0A182RN83]	NA
AfunF3_2	10212086	A	G	0.62963	0.344444	-0.285185	12.0216	upstream_gene_variant	c.-4738T>C		10210718	10213994	3277	-	AFUN007714	NA	Protein kinase domain-containing protein [Source:UniProtKB/TrEMBL;Acc:A0A182RN83]	NA
AfunF3_2	10212086	A	G	0.62963	0.344444	-0.285185	12.0216	downstream_gene_variant	c.*1828A>G		10210718	10213994	3277	-	AFUN007714	NA	Protein kinase domain-containing protein [Source:UniProtKB/TrEMBL;Acc:A0A182RN83]	NA
AfunF3_2	10212086	A	G	0.62963	0.344444	-0.285185	12.0216	synonymous_variant	c.1401T>C	p.Val467Val	10210718	10213994	3277	-	AFUN007714	NA	Protein kinase domain-containing protein [Source:UniProtKB/TrEMBL;Acc:A0A182RN83]	NA
AfunF3_2	10212086	A	G	0.62963	0.344444	-0.285185	12.0216	downstream_gene_variant	c.*2222T>C		10210718	10213994	3277	-	AFUN007714	NA	Protein kinase domain-containing protein [Source:UniProtKB/TrEMBL;Acc:A0A182RN83]	NA
AfunF3_2	1021233	C	T	0.460526	0.818182	0.357656	4.90171	5_prime_UTR_variant	c.-382C>T		1021134	1034845	13712	+	AFUN004161	NA	unspecified product	NA
AfunF3_2	1021233	C	T	0.460526	0.818182	0.357656	4.90171	upstream_gene_variant	c.-2392G>A		1021134	1034845	13712	+	AFUN004161	NA	unspecified product	NA
AfunF3_2	1021233	C	T	0.460526	0.818182	0.357656	4.90171	upstream_gene_variant	c.-925G>A		1021134	1034845	13712	+	AFUN004161	NA	unspecified product	NA
AfunF3_2	1021233	C	T	0.460526	0.818182	0.357656	4.90171	5_prime_UTR_premature_start_codon_gain_variant	c.-382C>T		1021134	1034845	13712	+	AFUN004161	NA	unspecified product	NA
AfunF3_2	1021233	C	T	0.460526	0.818182	0.357656	4.90171	downstream_gene_variant	c.*3928C>T		1021134	1034845	13712	+	AFUN004161	NA	unspecified product	NA
AfunF3_2	10212356	A	T	0.716981	0.4125	-0.304481	12.0217	upstream_gene_variant	c.-5008T>A		10210718	10213994	3277	-	AFUN007714	NA	Protein kinase domain-containing protein [Source:UniProtKB/TrEMBL;Acc:A0A182RN83]	NA
AfunF3_2	10212356	A	T	0.716981	0.4125	-0.304481	12.0217	downstream_gene_variant	c.*2098A>T		10210718	10213994	3277	-	AFUN007714	NA	Protein kinase domain-containing protein [Source:UniProtKB/TrEMBL;Acc:A0A182RN83]	NA
AfunF3_2	10212356	A	T	0.716981	0.4125	-0.304481	12.0217	upstream_gene_variant	c.-5100A>T		10210718	10213994	3277	-	AFUN007714	NA	Protein kinase domain-containing protein [Source:UniProtKB/TrEMBL;Acc:A0A182RN83]	NA
AfunF3_2	10212356	A	T	0.716981	0.4125	-0.304481	12.0217	downstream_gene_variant	c.*1952T>A		10210718	10213994	3277	-	AFUN007714	NA	Protein kinase domain-containing protein [Source:UniProtKB/TrEMBL;Acc:A0A182RN83]	NA
AfunF3_2	10212356	A	T	0.716981	0.4125	-0.304481	12.0217	synonymous_variant	c.1131T>A	p.Ile377Ile	10210718	10213994	3277	-	AFUN007714	NA	Protein kinase domain-containing protein [Source:UniProtKB/TrEMBL;Acc:A0A182RN83]	NA
AfunF3_2	10212584	G	A	0.603175	0.433735	-0.16944	12.0217	upstream_gene_variant	c.-5236C>T		10210718	10213994	3277	-	AFUN007714	NA	Protein kinase domain-containing protein [Source:UniProtKB/TrEMBL;Acc:A0A182RN83]	NA
AfunF3_2	10212584	G	A	0.603175	0.433735	-0.16944	12.0217	downstream_gene_variant	c.*2326G>A		10210718	10213994	3277	-	AFUN007714	NA	Protein kinase domain-containing protein [Source:UniProtKB/TrEMBL;Acc:A0A182RN83]	NA
AfunF3_2	10212584	G	A	0.603175	0.433735	-0.16944	12.0217	downstream_gene_variant	c.*1724C>T		10210718	10213994	3277	-	AFUN007714	NA	Protein kinase domain-containing protein [Source:UniProtKB/TrEMBL;Acc:A0A182RN83]	NA
AfunF3_2	10212584	G	A	0.603175	0.433735	-0.16944	12.0217	upstream_gene_variant	c.-4872G>A		10210718	10213994	3277	-	AFUN007714	NA	Protein kinase domain-containing protein [Source:UniProtKB/TrEMBL;Acc:A0A182RN83]	NA
AfunF3_2	10212584	G	A	0.603175	0.433735	-0.16944	12.0217	intron_variant	c.942+24C>T		10210718	10213994	3277	-	AFUN007714	NA	Protein kinase domain-containing protein [Source:UniProtKB/TrEMBL;Acc:A0A182RN83]	NA
AfunF3_2	10212944	C	G	0.271429	0.693333	0.421905	12.0218	downstream_gene_variant	c.*2686C>G		10210718	10213994	3277	-	AFUN007714	NA	Protein kinase domain-containing protein [Source:UniProtKB/TrEMBL;Acc:A0A182RN83]	NA
AfunF3_2	10212944	C	G	0.271429	0.693333	0.421905	12.0218	downstream_gene_variant	c.*1364G>C		10210718	10213994	3277	-	AFUN007714	NA	Protein kinase domain-containing protein [Source:UniProtKB/TrEMBL;Acc:A0A182RN83]	NA
AfunF3_2	10212944	C	G	0.271429	0.693333	0.421905	12.0218	upstream_gene_variant	c.-5596G>C		10210718	10213994	3277	-	AFUN007714	NA	Protein kinase domain-containing protein [Source:UniProtKB/TrEMBL;Acc:A0A182RN83]	NA
AfunF3_2	10212944	C	G	0.271429	0.693333	0.421905	12.0218	upstream_gene_variant	c.-4512C>G		10210718	10213994	3277	-	AFUN007714	NA	Protein kinase domain-containing protein [Source:UniProtKB/TrEMBL;Acc:A0A182RN83]	NA
AfunF3_2	10212944	C	G	0.271429	0.693333	0.421905	12.0218	synonymous_variant	c.693G>C	p.Leu231Leu	10210718	10213994	3277	-	AFUN007714	NA	Protein kinase domain-containing protein [Source:UniProtKB/TrEMBL;Acc:A0A182RN83]	NA
AfunF3_2	10213130	T	C	0.68	0.304348	-0.375652	12.0219	downstream_gene_variant	c.*2872T>C		10210718	10213994	3277	-	AFUN007714	NA	Protein kinase domain-containing protein [Source:UniProtKB/TrEMBL;Acc:A0A182RN83]	NA
AfunF3_2	10213130	T	C	0.68	0.304348	-0.375652	12.0219	synonymous_variant	c.507A>G	p.Ala169Ala	10210718	10213994	3277	-	AFUN007714	NA	Protein kinase domain-containing protein [Source:UniProtKB/TrEMBL;Acc:A0A182RN83]	NA
AfunF3_2	10213130	T	C	0.68	0.304348	-0.375652	12.0219	upstream_gene_variant	c.-4326T>C		10210718	10213994	3277	-	AFUN007714	NA	Protein kinase domain-containing protein [Source:UniProtKB/TrEMBL;Acc:A0A182RN83]	NA
AfunF3_2	10213130	T	C	0.68	0.304348	-0.375652	12.0219	downstream_gene_variant	c.*1178A>G		10210718	10213994	3277	-	AFUN007714	NA	Protein kinase domain-containing protein [Source:UniProtKB/TrEMBL;Acc:A0A182RN83]	NA
AfunF3_2	10213554	A	C	0.619718	0.462963	-0.156755	12.022	intron_variant	c.128-45T>G		10210718	10213994	3277	-	AFUN007714	NA	Protein kinase domain-containing protein [Source:UniProtKB/TrEMBL;Acc:A0A182RN83]	NA
AfunF3_2	10213554	A	C	0.619718	0.462963	-0.156755	12.022	upstream_gene_variant	c.-3902A>C		10210718	10213994	3277	-	AFUN007714	NA	Protein kinase domain-containing protein [Source:UniProtKB/TrEMBL;Acc:A0A182RN83]	NA
AfunF3_2	10213554	A	C	0.619718	0.462963	-0.156755	12.022	downstream_gene_variant	c.*754T>G		10210718	10213994	3277	-	AFUN007714	NA	Protein kinase domain-containing protein [Source:UniProtKB/TrEMBL;Acc:A0A182RN83]	NA
AfunF3_2	10213554	A	C	0.619718	0.462963	-0.156755	12.022	downstream_gene_variant	c.*3296A>C		10210718	10213994	3277	-	AFUN007714	NA	Protein kinase domain-containing protein [Source:UniProtKB/TrEMBL;Acc:A0A182RN83]	NA
AfunF3_2	10213876	C	T	0.266667	0.631579	0.364912	12.022	5_prime_UTR_variant	c.-57G>A		10210718	10213994	3277	-	AFUN007714	NA	Protein kinase domain-containing protein [Source:UniProtKB/TrEMBL;Acc:A0A182RN83]	NA
AfunF3_2	10213876	C	T	0.266667	0.631579	0.364912	12.022	downstream_gene_variant	c.*432G>A		10210718	10213994	3277	-	AFUN007714	NA	Protein kinase domain-containing protein [Source:UniProtKB/TrEMBL;Acc:A0A182RN83]	NA
AfunF3_2	10213876	C	T	0.266667	0.631579	0.364912	12.022	upstream_gene_variant	c.-3580C>T		10210718	10213994	3277	-	AFUN007714	NA	Protein kinase domain-containing protein [Source:UniProtKB/TrEMBL;Acc:A0A182RN83]	NA
AfunF3_2	10213876	C	T	0.266667	0.631579	0.364912	12.022	downstream_gene_variant	c.*3618C>T		10210718	10213994	3277	-	AFUN007714	NA	Protein kinase domain-containing protein [Source:UniProtKB/TrEMBL;Acc:A0A182RN83]	NA
AfunF3_2	10214658	T	G	0.674699	0.388889	-0.28581	12.0222	upstream_gene_variant	c.-839A>C		10214281	10217083	2803	-	AFUN007713	NA	unspecified product	NA
AfunF3_2	10214658	T	G	0.674699	0.388889	-0.28581	12.0222	downstream_gene_variant	c.*4400T>G		10214281	10217083	2803	-	AFUN007713	NA	unspecified product	NA
AfunF3_2	10214658	T	G	0.674699	0.388889	-0.28581	12.0222	upstream_gene_variant	c.-2798T>G		10214281	10217083	2803	-	AFUN007713	NA	unspecified product	NA
AfunF3_2	10214658	T	G	0.674699	0.388889	-0.28581	12.0222	intron_variant	c.1758-18A>C		10214281	10217083	2803	-	AFUN007713	NA	unspecified product	NA
AfunF3_2	10214831	A	C	0.643836	0.30303	-0.340805	12.0223	intron_variant	c.1654-21T>G		10214281	10217083	2803	-	AFUN007713	NA	unspecified product	NA
AfunF3_2	10214831	A	C	0.643836	0.30303	-0.340805	12.0223	downstream_gene_variant	c.*5181T>G		10214281	10217083	2803	-	AFUN007713	NA	unspecified product	NA
AfunF3_2	10214831	A	C	0.643836	0.30303	-0.340805	12.0223	upstream_gene_variant	c.-1012T>G		10214281	10217083	2803	-	AFUN007713	NA	unspecified product	NA
AfunF3_2	10214831	A	C	0.643836	0.30303	-0.340805	12.0223	upstream_gene_variant	c.-2625A>C		10214281	10217083	2803	-	AFUN007713	NA	unspecified product	NA
AfunF3_2	10214831	A	C	0.643836	0.30303	-0.340805	12.0223	downstream_gene_variant	c.*4573A>C		10214281	10217083	2803	-	AFUN007713	NA	unspecified product	NA
AfunF3_2	10215149	A	G	0.756757	0.296296	-0.46046	12.0224	downstream_gene_variant	c.*4863T>C		10214281	10217083	2803	-	AFUN007713	NA	unspecified product	NA
AfunF3_2	10215149	A	G	0.756757	0.296296	-0.46046	12.0224	downstream_gene_variant	c.*4891A>G		10214281	10217083	2803	-	AFUN007713	NA	unspecified product	NA
AfunF3_2	10215149	A	G	0.756757	0.296296	-0.46046	12.0224	synonymous_variant	c.1389T>C	p.Ser463Ser	10214281	10217083	2803	-	AFUN007713	NA	unspecified product	NA
AfunF3_2	10215149	A	G	0.756757	0.296296	-0.46046	12.0224	upstream_gene_variant	c.-1330T>C		10214281	10217083	2803	-	AFUN007713	NA	unspecified product	NA
AfunF3_2	10215149	A	G	0.756757	0.296296	-0.46046	12.0224	upstream_gene_variant	c.-2307A>G		10214281	10217083	2803	-	AFUN007713	NA	unspecified product	NA
AfunF3_2	10215452	A	C	0.285714	0.638889	0.353175	12.0224	downstream_gene_variant	c.*5194A>C		10214281	10217083	2803	-	AFUN007713	NA	unspecified product	NA
AfunF3_2	10215452	A	C	0.285714	0.638889	0.353175	12.0224	downstream_gene_variant	c.*4560T>G		10214281	10217083	2803	-	AFUN007713	NA	unspecified product	NA
AfunF3_2	10215452	A	C	0.285714	0.638889	0.353175	12.0224	upstream_gene_variant	c.-2004A>C		10214281	10217083	2803	-	AFUN007713	NA	unspecified product	NA
AfunF3_2	10215452	A	C	0.285714	0.638889	0.353175	12.0224	intron_variant	c.1191+26T>G		10214281	10217083	2803	-	AFUN007713	NA	unspecified product	NA
AfunF3_2	10215452	A	C	0.285714	0.638889	0.353175	12.0224	upstream_gene_variant	c.-1633T>G		10214281	10217083	2803	-	AFUN007713	NA	unspecified product	NA
AfunF3_2	10215902	G	T	0.327869	0.538462	0.210593	12.0225	upstream_gene_variant	c.-2083C>A		10214281	10217083	2803	-	AFUN007713	NA	unspecified product	NA
AfunF3_2	10215902	G	T	0.327869	0.538462	0.210593	12.0225	intron_variant	c.796-29C>A		10214281	10217083	2803	-	AFUN007713	NA	unspecified product	NA
AfunF3_2	10215902	G	T	0.327869	0.538462	0.210593	12.0225	upstream_gene_variant	c.-1554G>T		10214281	10217083	2803	-	AFUN007713	NA	unspecified product	NA
AfunF3_2	10215902	G	T	0.327869	0.538462	0.210593	12.0225	downstream_gene_variant	c.*4110C>A		10214281	10217083	2803	-	AFUN007713	NA	unspecified product	NA
AfunF3_2	1021592	A	C	0.363636	0.3125	-0.0511364	4.90154	upstream_gene_variant	c.-1284T>G		1021134	1034845	13712	+	AFUN004161	NA	unspecified product	NA
AfunF3_2	1021592	A	C	0.363636	0.3125	-0.0511364	4.90154	5_prime_UTR_variant	c.-23A>C		1021134	1034845	13712	+	AFUN004161	NA	unspecified product	NA
AfunF3_2	1021592	A	C	0.363636	0.3125	-0.0511364	4.90154	downstream_gene_variant	c.*4287A>C		1021134	1034845	13712	+	AFUN004161	NA	unspecified product	NA
AfunF3_2	1021592	A	C	0.363636	0.3125	-0.0511364	4.90154	upstream_gene_variant	c.-2751T>G		1021134	1034845	13712	+	AFUN004161	NA	unspecified product	NA
AfunF3_2	10216204	A	T	0.145161	0.515625	0.370464	12.0226	downstream_gene_variant	c.*3808T>A		10214281	10217083	2803	-	AFUN007713	NA	unspecified product	NA
AfunF3_2	10216204	A	T	0.145161	0.515625	0.370464	12.0226	upstream_gene_variant	c.-1252A>T		10214281	10217083	2803	-	AFUN007713	NA	unspecified product	NA
AfunF3_2	10216204	A	T	0.145161	0.515625	0.370464	12.0226	synonymous_variant	c.591T>A	p.Ile197Ile	10214281	10217083	2803	-	AFUN007713	NA	unspecified product	NA
AfunF3_2	10216204	A	T	0.145161	0.515625	0.370464	12.0226	upstream_gene_variant	c.-2385T>A		10214281	10217083	2803	-	AFUN007713	NA	unspecified product	NA
AfunF3_2	10216636	T	C	0.295775	0.55	0.254225	12.0227	upstream_gene_variant	c.-2817A>G		10214281	10217083	2803	-	AFUN007713	NA	unspecified product	NA
AfunF3_2	10216636	T	C	0.295775	0.55	0.254225	12.0227	missense_variant	c.220A>G	p.Ile74Val	10214281	10217083	2803	-	AFUN007713	NA	unspecified product	NA
AfunF3_2	10216636	T	C	0.295775	0.55	0.254225	12.0227	downstream_gene_variant	c.*3376A>G		10214281	10217083	2803	-	AFUN007713	NA	unspecified product	NA
AfunF3_2	10216636	T	C	0.295775	0.55	0.254225	12.0227	upstream_gene_variant	c.-820T>C		10214281	10217083	2803	-	AFUN007713	NA	unspecified product	NA
AfunF3_2	10217692	C	G	0.296875	0.724638	0.427763	12.023	intron_variant	c.177-27C>G		10217320	10219713	2394	+	AFUN007712	NA	U4/U6 small nuclear ribonucleoprotein Prp4 [Source:Projected from Anopheles gambiae (AGAP002144) VB Community Annotation]	NA
AfunF3_2	10217692	C	G	0.296875	0.724638	0.427763	12.023	downstream_gene_variant	c.*2320G>C		10217320	10219713	2394	+	AFUN007712	NA	U4/U6 small nuclear ribonucleoprotein Prp4 [Source:Projected from Anopheles gambiae (AGAP002144) VB Community Annotation]	NA
AfunF3_2	10217692	C	G	0.296875	0.724638	0.427763	12.023	upstream_gene_variant	c.-3873G>C		10217320	10219713	2394	+	AFUN007712	NA	U4/U6 small nuclear ribonucleoprotein Prp4 [Source:Projected from Anopheles gambiae (AGAP002144) VB Community Annotation]	NA
AfunF3_2	10217692	C	G	0.296875	0.724638	0.427763	12.023	upstream_gene_variant	c.-762G>C		10217320	10219713	2394	+	AFUN007712	NA	U4/U6 small nuclear ribonucleoprotein Prp4 [Source:Projected from Anopheles gambiae (AGAP002144) VB Community Annotation]	NA
AfunF3_2	10217803	G	A	0.265823	0.727273	0.46145	12.023	upstream_gene_variant	c.-3984C>T		10217320	10219713	2394	+	AFUN007712	NA	U4/U6 small nuclear ribonucleoprotein Prp4 [Source:Projected from Anopheles gambiae (AGAP002144) VB Community Annotation]	NA
AfunF3_2	10217803	G	A	0.265823	0.727273	0.46145	12.023	synonymous_variant	c.261G>A	p.Glu87Glu	10217320	10219713	2394	+	AFUN007712	NA	U4/U6 small nuclear ribonucleoprotein Prp4 [Source:Projected from Anopheles gambiae (AGAP002144) VB Community Annotation]	NA
AfunF3_2	10217803	G	A	0.265823	0.727273	0.46145	12.023	upstream_gene_variant	c.-873C>T		10217320	10219713	2394	+	AFUN007712	NA	U4/U6 small nuclear ribonucleoprotein Prp4 [Source:Projected from Anopheles gambiae (AGAP002144) VB Community Annotation]	NA
AfunF3_2	10217803	G	A	0.265823	0.727273	0.46145	12.023	downstream_gene_variant	c.*2209C>T		10217320	10219713	2394	+	AFUN007712	NA	U4/U6 small nuclear ribonucleoprotein Prp4 [Source:Projected from Anopheles gambiae (AGAP002144) VB Community Annotation]	NA
AfunF3_2	10218359	C	G	0.25	0.644737	0.394737	12.0231	upstream_gene_variant	c.-4540G>C		10217320	10219713	2394	+	AFUN007712	NA	U4/U6 small nuclear ribonucleoprotein Prp4 [Source:Projected from Anopheles gambiae (AGAP002144) VB Community Annotation]	NA
AfunF3_2	10218359	C	G	0.25	0.644737	0.394737	12.0231	downstream_gene_variant	c.*1653G>C		10217320	10219713	2394	+	AFUN007712	NA	U4/U6 small nuclear ribonucleoprotein Prp4 [Source:Projected from Anopheles gambiae (AGAP002144) VB Community Annotation]	NA
AfunF3_2	10218359	C	G	0.25	0.644737	0.394737	12.0231	upstream_gene_variant	c.-1429G>C		10217320	10219713	2394	+	AFUN007712	NA	U4/U6 small nuclear ribonucleoprotein Prp4 [Source:Projected from Anopheles gambiae (AGAP002144) VB Community Annotation]	NA
AfunF3_2	10218359	C	G	0.25	0.644737	0.394737	12.0231	intron_variant	c.701+30C>G		10217320	10219713	2394	+	AFUN007712	NA	U4/U6 small nuclear ribonucleoprotein Prp4 [Source:Projected from Anopheles gambiae (AGAP002144) VB Community Annotation]	NA
AfunF3_2	10218908	T	C	0.802632	0.452055	-0.350577	12.0233	downstream_gene_variant	c.*1104A>G		10217320	10219713	2394	+	AFUN007712	NA	U4/U6 small nuclear ribonucleoprotein Prp4 [Source:Projected from Anopheles gambiae (AGAP002144) VB Community Annotation]	NA
AfunF3_2	10218908	T	C	0.802632	0.452055	-0.350577	12.0233	upstream_gene_variant	c.-1978A>G		10217320	10219713	2394	+	AFUN007712	NA	U4/U6 small nuclear ribonucleoprotein Prp4 [Source:Projected from Anopheles gambiae (AGAP002144) VB Community Annotation]	NA
AfunF3_2	10218908	T	C	0.802632	0.452055	-0.350577	12.0233	intron_variant	c.1097+91T>C		10217320	10219713	2394	+	AFUN007712	NA	U4/U6 small nuclear ribonucleoprotein Prp4 [Source:Projected from Anopheles gambiae (AGAP002144) VB Community Annotation]	NA
AfunF3_2	10218908	T	C	0.802632	0.452055	-0.350577	12.0233	upstream_gene_variant	c.-5089A>G		10217320	10219713	2394	+	AFUN007712	NA	U4/U6 small nuclear ribonucleoprotein Prp4 [Source:Projected from Anopheles gambiae (AGAP002144) VB Community Annotation]	NA
AfunF3_2	10218979	G	A	0.253012	0.5	0.246988	12.0233	upstream_gene_variant	c.-5160C>T		10217320	10219713	2394	+	AFUN007712	NA	U4/U6 small nuclear ribonucleoprotein Prp4 [Source:Projected from Anopheles gambiae (AGAP002144) VB Community Annotation]	NA
AfunF3_2	10218979	G	A	0.253012	0.5	0.246988	12.0233	intron_variant	c.1098-66G>A		10217320	10219713	2394	+	AFUN007712	NA	U4/U6 small nuclear ribonucleoprotein Prp4 [Source:Projected from Anopheles gambiae (AGAP002144) VB Community Annotation]	NA
AfunF3_2	10218979	G	A	0.253012	0.5	0.246988	12.0233	upstream_gene_variant	c.-2049C>T		10217320	10219713	2394	+	AFUN007712	NA	U4/U6 small nuclear ribonucleoprotein Prp4 [Source:Projected from Anopheles gambiae (AGAP002144) VB Community Annotation]	NA
AfunF3_2	10218979	G	A	0.253012	0.5	0.246988	12.0233	downstream_gene_variant	c.*1033C>T		10217320	10219713	2394	+	AFUN007712	NA	U4/U6 small nuclear ribonucleoprotein Prp4 [Source:Projected from Anopheles gambiae (AGAP002144) VB Community Annotation]	NA
AfunF3_2	10219389	T	C	0.704225	0.308824	-0.395402	12.0234	upstream_gene_variant	c.-2459A>G		10217320	10219713	2394	+	AFUN007712	NA	U4/U6 small nuclear ribonucleoprotein Prp4 [Source:Projected from Anopheles gambiae (AGAP002144) VB Community Annotation]	NA
AfunF3_2	10219389	T	C	0.704225	0.308824	-0.395402	12.0234	synonymous_variant	c.1353T>C	p.Ser451Ser	10217320	10219713	2394	+	AFUN007712	NA	U4/U6 small nuclear ribonucleoprotein Prp4 [Source:Projected from Anopheles gambiae (AGAP002144) VB Community Annotation]	NA
AfunF3_2	10219389	T	C	0.704225	0.308824	-0.395402	12.0234	downstream_gene_variant	c.*5081A>G		10217320	10219713	2394	+	AFUN007712	NA	U4/U6 small nuclear ribonucleoprotein Prp4 [Source:Projected from Anopheles gambiae (AGAP002144) VB Community Annotation]	NA
AfunF3_2	10219389	T	C	0.704225	0.308824	-0.395402	12.0234	downstream_gene_variant	c.*623A>G		10217320	10219713	2394	+	AFUN007712	NA	U4/U6 small nuclear ribonucleoprotein Prp4 [Source:Projected from Anopheles gambiae (AGAP002144) VB Community Annotation]	NA
AfunF3_2	10219963	T	C	0.157895	0.666667	0.508772	12.0235	downstream_gene_variant	c.*328T>C		10219819	10224065	4247	-	AFUN021824	NA	inactivation no afterpotential D protein [Source:Projected from Anopheles gambiae (AGAP002145) VB Community Annotation]	NA
AfunF3_2	10219963	T	C	0.157895	0.666667	0.508772	12.0235	downstream_gene_variant	c.*4507A>G		10219819	10224065	4247	-	AFUN021824	NA	inactivation no afterpotential D protein [Source:Projected from Anopheles gambiae (AGAP002145) VB Community Annotation]	NA
AfunF3_2	10219963	T	C	0.157895	0.666667	0.508772	12.0235	3_prime_UTR_variant	c.*49A>G		10219819	10224065	4247	-	AFUN021824	NA	inactivation no afterpotential D protein [Source:Projected from Anopheles gambiae (AGAP002145) VB Community Annotation]	NA
AfunF3_2	10219963	T	C	0.157895	0.666667	0.508772	12.0235	upstream_gene_variant	c.-3033A>G		10219819	10224065	4247	-	AFUN021824	NA	inactivation no afterpotential D protein [Source:Projected from Anopheles gambiae (AGAP002145) VB Community Annotation]	NA
AfunF3_2	10220251	T	G	0.835821	0.261905	-0.573916	12.0236	downstream_gene_variant	c.*4219A>C		10219819	10224065	4247	-	AFUN021824	NA	inactivation no afterpotential D protein [Source:Projected from Anopheles gambiae (AGAP002145) VB Community Annotation]	NA
AfunF3_2	10220251	T	G	0.835821	0.261905	-0.573916	12.0236	intron_variant	c.1872+13A>C		10219819	10224065	4247	-	AFUN021824	NA	inactivation no afterpotential D protein [Source:Projected from Anopheles gambiae (AGAP002145) VB Community Annotation]	NA
AfunF3_2	10220251	T	G	0.835821	0.261905	-0.573916	12.0236	upstream_gene_variant	c.-3321A>C		10219819	10224065	4247	-	AFUN021824	NA	inactivation no afterpotential D protein [Source:Projected from Anopheles gambiae (AGAP002145) VB Community Annotation]	NA
AfunF3_2	10220251	T	G	0.835821	0.261905	-0.573916	12.0236	downstream_gene_variant	c.*616T>G		10219819	10224065	4247	-	AFUN021824	NA	inactivation no afterpotential D protein [Source:Projected from Anopheles gambiae (AGAP002145) VB Community Annotation]	NA
AfunF3_2	10220527	A	G	0.753425	0.488889	-0.264536	12.0237	downstream_gene_variant	c.*892A>G		10219819	10224065	4247	-	AFUN021824	NA	inactivation no afterpotential D protein [Source:Projected from Anopheles gambiae (AGAP002145) VB Community Annotation]	NA
AfunF3_2	10220527	A	G	0.753425	0.488889	-0.264536	12.0237	upstream_gene_variant	c.-3597T>C		10219819	10224065	4247	-	AFUN021824	NA	inactivation no afterpotential D protein [Source:Projected from Anopheles gambiae (AGAP002145) VB Community Annotation]	NA
AfunF3_2	10220527	A	G	0.753425	0.488889	-0.264536	12.0237	downstream_gene_variant	c.*3943T>C		10219819	10224065	4247	-	AFUN021824	NA	inactivation no afterpotential D protein [Source:Projected from Anopheles gambiae (AGAP002145) VB Community Annotation]	NA
AfunF3_2	10220527	A	G	0.753425	0.488889	-0.264536	12.0237	synonymous_variant	c.1674T>C	p.Phe558Phe	10219819	10224065	4247	-	AFUN021824	NA	inactivation no afterpotential D protein [Source:Projected from Anopheles gambiae (AGAP002145) VB Community Annotation]	NA
AfunF3_2	10221017	T	A	0.323529	0.542857	0.219328	12.0238	synonymous_variant	c.1254A>T	p.Gly418Gly	10219819	10224065	4247	-	AFUN021824	NA	inactivation no afterpotential D protein [Source:Projected from Anopheles gambiae (AGAP002145) VB Community Annotation]	NA
AfunF3_2	10221017	T	A	0.323529	0.542857	0.219328	12.0238	downstream_gene_variant	c.*1382T>A		10219819	10224065	4247	-	AFUN021824	NA	inactivation no afterpotential D protein [Source:Projected from Anopheles gambiae (AGAP002145) VB Community Annotation]	NA
AfunF3_2	10221017	T	A	0.323529	0.542857	0.219328	12.0238	upstream_gene_variant	c.-4087A>T		10219819	10224065	4247	-	AFUN021824	NA	inactivation no afterpotential D protein [Source:Projected from Anopheles gambiae (AGAP002145) VB Community Annotation]	NA
AfunF3_2	10221017	T	A	0.323529	0.542857	0.219328	12.0238	downstream_gene_variant	c.*3453A>T		10219819	10224065	4247	-	AFUN021824	NA	inactivation no afterpotential D protein [Source:Projected from Anopheles gambiae (AGAP002145) VB Community Annotation]	NA
AfunF3_2	10221533	G	A	0.650602	0.384615	-0.265987	12.0239	downstream_gene_variant	c.*1898G>A		10219819	10224065	4247	-	AFUN021824	NA	inactivation no afterpotential D protein [Source:Projected from Anopheles gambiae (AGAP002145) VB Community Annotation]	NA
AfunF3_2	10221533	G	A	0.650602	0.384615	-0.265987	12.0239	downstream_gene_variant	c.*2937C>T		10219819	10224065	4247	-	AFUN021824	NA	inactivation no afterpotential D protein [Source:Projected from Anopheles gambiae (AGAP002145) VB Community Annotation]	NA
AfunF3_2	10221533	G	A	0.650602	0.384615	-0.265987	12.0239	upstream_gene_variant	c.-4603C>T		10219819	10224065	4247	-	AFUN021824	NA	inactivation no afterpotential D protein [Source:Projected from Anopheles gambiae (AGAP002145) VB Community Annotation]	NA
AfunF3_2	10221533	G	A	0.650602	0.384615	-0.265987	12.0239	upstream_gene_variant	c.-5323G>A		10219819	10224065	4247	-	AFUN021824	NA	inactivation no afterpotential D protein [Source:Projected from Anopheles gambiae (AGAP002145) VB Community Annotation]	NA
AfunF3_2	10221533	G	A	0.650602	0.384615	-0.265987	12.0239	splice_region_variant&intron_variant	c.1021-6C>T		10219819	10224065	4247	-	AFUN021824	NA	inactivation no afterpotential D protein [Source:Projected from Anopheles gambiae (AGAP002145) VB Community Annotation]	NA
AfunF3_2	1022167	A	T	0.352113	0.726027	0.373915	4.90128	downstream_gene_variant	c.*4862A>T		1021134	1034845	13712	+	AFUN004161	NA	unspecified product	NA
AfunF3_2	1022167	A	T	0.352113	0.726027	0.373915	4.90128	upstream_gene_variant	c.-1859T>A		1021134	1034845	13712	+	AFUN004161	NA	unspecified product	NA
AfunF3_2	1022167	A	T	0.352113	0.726027	0.373915	4.90128	intron_variant	c.46+507A>T		1021134	1034845	13712	+	AFUN004161	NA	unspecified product	NA
AfunF3_2	1022167	A	T	0.352113	0.726027	0.373915	4.90128	upstream_gene_variant	c.-3326T>A		1021134	1034845	13712	+	AFUN004161	NA	unspecified product	NA
AfunF3_2	10221788	G	A	0.225352	0.7	0.474648	12.024	downstream_gene_variant	c.*2682C>T		10219819	10224065	4247	-	AFUN021824	NA	inactivation no afterpotential D protein [Source:Projected from Anopheles gambiae (AGAP002145) VB Community Annotation]	NA
AfunF3_2	10221788	G	A	0.225352	0.7	0.474648	12.024	downstream_gene_variant	c.*2153G>A		10219819	10224065	4247	-	AFUN021824	NA	inactivation no afterpotential D protein [Source:Projected from Anopheles gambiae (AGAP002145) VB Community Annotation]	NA
AfunF3_2	10221788	G	A	0.225352	0.7	0.474648	12.024	synonymous_variant	c.939C>T	p.Phe313Phe	10219819	10224065	4247	-	AFUN021824	NA	inactivation no afterpotential D protein [Source:Projected from Anopheles gambiae (AGAP002145) VB Community Annotation]	NA
AfunF3_2	10221788	G	A	0.225352	0.7	0.474648	12.024	upstream_gene_variant	c.-5068G>A		10219819	10224065	4247	-	AFUN021824	NA	inactivation no afterpotential D protein [Source:Projected from Anopheles gambiae (AGAP002145) VB Community Annotation]	NA
AfunF3_2	10221788	G	A	0.225352	0.7	0.474648	12.024	upstream_gene_variant	c.-4858C>T		10219819	10224065	4247	-	AFUN021824	NA	inactivation no afterpotential D protein [Source:Projected from Anopheles gambiae (AGAP002145) VB Community Annotation]	NA
AfunF3_2	10221985	A	G	0.321839	0.597222	0.275383	12.024	synonymous_variant	c.813T>C	p.Ala271Ala	10219819	10224065	4247	-	AFUN021824	NA	inactivation no afterpotential D protein [Source:Projected from Anopheles gambiae (AGAP002145) VB Community Annotation]	NA
AfunF3_2	10221985	A	G	0.321839	0.597222	0.275383	12.024	upstream_gene_variant	c.-4871A>G		10219819	10224065	4247	-	AFUN021824	NA	inactivation no afterpotential D protein [Source:Projected from Anopheles gambiae (AGAP002145) VB Community Annotation]	NA
AfunF3_2	10221985	A	G	0.321839	0.597222	0.275383	12.024	downstream_gene_variant	c.*2485T>C		10219819	10224065	4247	-	AFUN021824	NA	inactivation no afterpotential D protein [Source:Projected from Anopheles gambiae (AGAP002145) VB Community Annotation]	NA
AfunF3_2	10221985	A	G	0.321839	0.597222	0.275383	12.024	downstream_gene_variant	c.*2350A>G		10219819	10224065	4247	-	AFUN021824	NA	inactivation no afterpotential D protein [Source:Projected from Anopheles gambiae (AGAP002145) VB Community Annotation]	NA
AfunF3_2	10221985	A	G	0.321839	0.597222	0.275383	12.024	upstream_gene_variant	c.-5055T>C		10219819	10224065	4247	-	AFUN021824	NA	inactivation no afterpotential D protein [Source:Projected from Anopheles gambiae (AGAP002145) VB Community Annotation]	NA
AfunF3_2	10222193	G	A	0.716216	0.381579	-0.334637	12.0241	downstream_gene_variant	c.*2277C>T		10219819	10224065	4247	-	AFUN021824	NA	inactivation no afterpotential D protein [Source:Projected from Anopheles gambiae (AGAP002145) VB Community Annotation]	NA
AfunF3_2	10222193	G	A	0.716216	0.381579	-0.334637	12.0241	intron_variant	c.661+27C>T		10219819	10224065	4247	-	AFUN021824	NA	inactivation no afterpotential D protein [Source:Projected from Anopheles gambiae (AGAP002145) VB Community Annotation]	NA
AfunF3_2	10222193	G	A	0.716216	0.381579	-0.334637	12.0241	upstream_gene_variant	c.-4663G>A		10219819	10224065	4247	-	AFUN021824	NA	inactivation no afterpotential D protein [Source:Projected from Anopheles gambiae (AGAP002145) VB Community Annotation]	NA
AfunF3_2	10222193	G	A	0.716216	0.381579	-0.334637	12.0241	downstream_gene_variant	c.*2558G>A		10219819	10224065	4247	-	AFUN021824	NA	inactivation no afterpotential D protein [Source:Projected from Anopheles gambiae (AGAP002145) VB Community Annotation]	NA
AfunF3_2	10222564	C	T	0.333333	0.6	0.266667	12.0242	synonymous_variant	c.456G>A	p.Ala152Ala	10219819	10224065	4247	-	AFUN021824	NA	inactivation no afterpotential D protein [Source:Projected from Anopheles gambiae (AGAP002145) VB Community Annotation]	NA
AfunF3_2	10222564	C	T	0.333333	0.6	0.266667	12.0242	upstream_gene_variant	c.-4292C>T		10219819	10224065	4247	-	AFUN021824	NA	inactivation no afterpotential D protein [Source:Projected from Anopheles gambiae (AGAP002145) VB Community Annotation]	NA
AfunF3_2	10222564	C	T	0.333333	0.6	0.266667	12.0242	downstream_gene_variant	c.*1906G>A		10219819	10224065	4247	-	AFUN021824	NA	inactivation no afterpotential D protein [Source:Projected from Anopheles gambiae (AGAP002145) VB Community Annotation]	NA
AfunF3_2	10222564	C	T	0.333333	0.6	0.266667	12.0242	downstream_gene_variant	c.*2929C>T		10219819	10224065	4247	-	AFUN021824	NA	inactivation no afterpotential D protein [Source:Projected from Anopheles gambiae (AGAP002145) VB Community Annotation]	NA
AfunF3_2	10222794	G	A	0.397059	0.590164	0.193105	12.0243	downstream_gene_variant	c.*3159G>A		10219819	10224065	4247	-	AFUN021824	NA	inactivation no afterpotential D protein [Source:Projected from Anopheles gambiae (AGAP002145) VB Community Annotation]	NA
AfunF3_2	10222794	G	A	0.397059	0.590164	0.193105	12.0243	synonymous_variant	c.297C>T	p.Arg99Arg	10219819	10224065	4247	-	AFUN021824	NA	inactivation no afterpotential D protein [Source:Projected from Anopheles gambiae (AGAP002145) VB Community Annotation]	NA
AfunF3_2	10222794	G	A	0.397059	0.590164	0.193105	12.0243	upstream_gene_variant	c.-4062G>A		10219819	10224065	4247	-	AFUN021824	NA	inactivation no afterpotential D protein [Source:Projected from Anopheles gambiae (AGAP002145) VB Community Annotation]	NA
AfunF3_2	10222794	G	A	0.397059	0.590164	0.193105	12.0243	downstream_gene_variant	c.*1676C>T		10219819	10224065	4247	-	AFUN021824	NA	inactivation no afterpotential D protein [Source:Projected from Anopheles gambiae (AGAP002145) VB Community Annotation]	NA
AfunF3_2	10223053	A	T	0.393939	0.605634	0.211694	12.0244	downstream_gene_variant	c.*3418A>T		10219819	10224065	4247	-	AFUN021824	NA	inactivation no afterpotential D protein [Source:Projected from Anopheles gambiae (AGAP002145) VB Community Annotation]	NA
AfunF3_2	10223053	A	T	0.393939	0.605634	0.211694	12.0244	downstream_gene_variant	c.*1417T>A		10219819	10224065	4247	-	AFUN021824	NA	inactivation no afterpotential D protein [Source:Projected from Anopheles gambiae (AGAP002145) VB Community Annotation]	NA
AfunF3_2	10223053	A	T	0.393939	0.605634	0.211694	12.0244	upstream_gene_variant	c.-3803A>T		10219819	10224065	4247	-	AFUN021824	NA	inactivation no afterpotential D protein [Source:Projected from Anopheles gambiae (AGAP002145) VB Community Annotation]	NA
AfunF3_2	10223053	A	T	0.393939	0.605634	0.211694	12.0244	intron_variant	c.118-11T>A		10219819	10224065	4247	-	AFUN021824	NA	inactivation no afterpotential D protein [Source:Projected from Anopheles gambiae (AGAP002145) VB Community Annotation]	NA
AfunF3_2	10223256	C	G	0.28169	0.591549	0.309859	12.0244	downstream_gene_variant	c.*3621C>G		10219819	10224065	4247	-	AFUN021824	NA	inactivation no afterpotential D protein [Source:Projected from Anopheles gambiae (AGAP002145) VB Community Annotation]	NA
AfunF3_2	10223256	C	G	0.28169	0.591549	0.309859	12.0244	upstream_gene_variant	c.-3600C>G		10219819	10224065	4247	-	AFUN021824	NA	inactivation no afterpotential D protein [Source:Projected from Anopheles gambiae (AGAP002145) VB Community Annotation]	NA
AfunF3_2	10223256	C	G	0.28169	0.591549	0.309859	12.0244	intron_variant	c.41-67G>C		10219819	10224065	4247	-	AFUN021824	NA	inactivation no afterpotential D protein [Source:Projected from Anopheles gambiae (AGAP002145) VB Community Annotation]	NA
AfunF3_2	10223256	C	G	0.28169	0.591549	0.309859	12.0244	downstream_gene_variant	c.*1214G>C		10219819	10224065	4247	-	AFUN021824	NA	inactivation no afterpotential D protein [Source:Projected from Anopheles gambiae (AGAP002145) VB Community Annotation]	NA
[truncated: 84,989 more rows]

## Sheet: Dataset_9
Dataset 9: Genes identified in the candidate region of BSA analysis between dead and alive bulks from the F7 mixed cross family
Chr	start	end	width	strand	ID	Name	description
[truncated: 4,703 more rows]

## Sheet: Dataset_10
Dataset 10: SNPs with significant difference identified using BSA between the dead and the alive bulks from the F7 mixed cross family
[truncated: 371,667+ more rows]

[truncated: 2 more sheets: Dataset_11, Dataset_12]
